# Supplementary material for: Synchronising an IMX219 image sensor and AS7265x spectral sensor to make a novel low-cost spectral camera
Source: HardwareX. 2024 Aug 23;19:e00573. doi: 10.1016/j.ohx.2024.e00573 (PMC11402322; doi:10.1016/j.ohx.2024.e00573)
Supplement: Supplementary Data 1 [file mmc1.zip]

Archive with 38 entries (38 files):
- adapter.stl
- adapterAF.stl
- adapterHousing.stl
- AF_Camera_To_AS7265x.iam
- AF_Camera_To_AS7265x.ipt
- AMS_AS7265x_Demo.ipt
- Arducam_IMX219_AF.ipt
- Camera_Assembly.iam
- copper_bottom.gbr
- copper_top.gbr
- drills.xln
- gerber_job.gbrjob
- Housing_Base.ipt
- Housing_Base_Assembly.iam
- Housing_Lid.ipt
- Housing_Window.ipt
- Internal_Adapter.ipt
- LED_PCB.ipt
- LED_Window.ipt
- Light_Ring.ipt
- Light_Ring_MIR.ipt
- Light_Ring_MIR_MIR.ipt
- Light_Ring_MIR1.ipt
- Light_Unit.iam
- Pi_Camera_Module_V2.ipt
- Pi_Camera_To_AS7265x.iam
- Pi_Camera_To_AS7265x.ipt
- profile.gbr
- Reflector.ipt
- SFH4737 mount.brd
- SFH4737 mount.sch
- silkscreen_bottom.gbr
- silkscreen_top.gbr
- soldermask_bottom.gbr
- soldermask_top.gbr
- solderpaste_bottom.gbr
- solderpaste_top.gbr
- SpectralCamera.ipj
