# Supplementary material for: Synchronising an IMX219 image sensor and AS7265x spectral sensor to make a novel low-cost spectral camera
Source: HardwareX. 2024 Aug 23;19:e00573. doi: 10.1016/j.ohx.2024.e00573 (PMC11402322; doi:10.1016/j.ohx.2024.e00573)
Supplement: Supplementary Data 1 [file mmc1.zip › copper_bottom.gbr]

G04 EAGLE Gerber RS-274X export*
G75*
%MOMM*%
%FSLAX34Y34*%
%LPD*%
%INBottom Copper*%
%IPPOS*%
%AMOC8*
5,1,8,0,0,1.08239X$1,22.5*%
G01*


M02*
