# Supplementary material for: Synchronising an IMX219 image sensor and AS7265x spectral sensor to make a novel low-cost spectral camera
Source: HardwareX. 2024 Aug 23;19:e00573. doi: 10.1016/j.ohx.2024.e00573 (PMC11402322; doi:10.1016/j.ohx.2024.e00573)
Supplement: Supplementary Data 1 [file mmc1.zip › copper_top.gbr]

G04 EAGLE Gerber RS-274X export*
G75*
%MOMM*%
%FSLAX34Y34*%
%LPD*%
%INTop Copper*%
%IPPOS*%
%AMOC8*
5,1,8,0,0,1.08239X$1,22.5*%
G01*
%ADD10R,0.900000X1.500000*%
%ADD11R,0.600000X0.750000*%
%ADD12R,2.540000X1.270000*%
%ADD13C,0.254000*%
%ADD14C,0.508000*%


D10*
X-6000Y0D03*
X6000Y0D03*
D11*
X-7500Y-11250D03*
X-7500Y11250D03*
X7500Y-11250D03*
X7500Y11250D03*
D12*
X-25000Y-95000D03*
X-25000Y95000D03*
X25000Y-95000D03*
X25000Y95000D03*
D13*
X9057Y1698D02*
X6000Y0D01*
D14*
X25000Y78588D02*
X25000Y95000D01*
X25000Y78588D02*
X28700Y74888D01*
X12183Y3436D02*
X10794Y3436D01*
X9057Y1698D01*
X28700Y19953D02*
X28700Y74888D01*
X28700Y19953D02*
X12183Y3436D01*
X25000Y-78588D02*
X25000Y-95000D01*
X25000Y-78588D02*
X28700Y-74888D01*
X12183Y-3436D02*
X9436Y-3436D01*
X6000Y0D01*
X28700Y-19953D02*
X28700Y-74888D01*
X28700Y-19953D02*
X12183Y-3436D01*
X-25000Y78588D02*
X-25000Y95000D01*
X-25000Y78588D02*
X-28700Y74888D01*
X-12183Y3436D02*
X-9436Y3436D01*
X-6000Y0D01*
X-28700Y19953D02*
X-28700Y74888D01*
X-28700Y19953D02*
X-12183Y3436D01*
X-25000Y-78588D02*
X-25000Y-95000D01*
X-25000Y-78588D02*
X-28700Y-74888D01*
X-12183Y-3436D02*
X-9436Y-3436D01*
X-6000Y0D01*
X-28700Y-19953D02*
X-28700Y-74888D01*
X-28700Y-19953D02*
X-12183Y-3436D01*
M02*
