# Supplementary material for: Synchronising an IMX219 image sensor and AS7265x spectral sensor to make a novel low-cost spectral camera
Source: HardwareX. 2024 Aug 23;19:e00573. doi: 10.1016/j.ohx.2024.e00573 (PMC11402322; doi:10.1016/j.ohx.2024.e00573)
Supplement: Supplementary Data 1 [file mmc1.zip › drills.xln]

M48
;GenerationSoftware,Autodesk,EAGLE,9.6.2*%
;CreationDate,2021-12-21T01:24:44Z*%
FMAT,2
ICI,OFF
METRIC,TZ,000.000
T2C2.000
T1C3.200
%
G90
M71
T1
X0Y6300
X0Y-6300
T2
X-4600Y0
X4600Y0
M30
