# Supplementary material for: Synchronising an IMX219 image sensor and AS7265x spectral sensor to make a novel low-cost spectral camera
Source: HardwareX. 2024 Aug 23;19:e00573. doi: 10.1016/j.ohx.2024.e00573 (PMC11402322; doi:10.1016/j.ohx.2024.e00573)
Supplement: Supplementary Data 1 [file mmc1.zip › gerber_job.gbrjob]

{
    "Header": {
        "Comment": "All values are metric (mm)",
        "CreationDate": "2021-12-21T01:24:44Z",
        "GenerationSoftware": {
            "Application": "EAGLE",
            "Vendor": "Autodesk",
            "Version": "9.6.2"
        },
        "Part": "Single"
    },
    "Overall": {
        "BoardThickness": 1.57,
        "LayerNumber": 2,
        "Name": {
            "ProjectId": "SFH4737 mount"
        },
        "Owner": "Charles Sutherland <cs69@utas.edu.au>",
        "Size": {
            "X": 16.299331,
            "Y": 22
        }
    }
}
