# Supplementary material for: Synchronising an IMX219 image sensor and AS7265x spectral sensor to make a novel low-cost spectral camera
Source: HardwareX. 2024 Aug 23;19:e00573. doi: 10.1016/j.ohx.2024.e00573 (PMC11402322; doi:10.1016/j.ohx.2024.e00573)
Supplement: Supplementary Data 1 [file mmc1.zip › profile.gbr]

G04 EAGLE Gerber RS-274X export*
G75*
%MOMM*%
%FSLAX34Y34*%
%LPD*%
%IN*%
%IPPOS*%
%AMOC8*
5,1,8,0,0,1.08239X$1,22.5*%
G01*
%ADD10C,0.001000*%
%ADD11C,0.000000*%
%ADD12C,0.254000*%


D10*
X61977Y-52925D02*
X63249Y-51399D01*
X64483Y-49843D01*
X65678Y-48256D01*
X66834Y-46642D01*
X67951Y-44999D01*
X69028Y-43330D01*
X70063Y-41635D01*
X71057Y-39915D01*
X72008Y-38171D01*
X72917Y-36405D01*
X73783Y-34618D01*
X74604Y-32809D01*
X75382Y-30981D01*
X76114Y-29135D01*
X76802Y-27272D01*
X77444Y-25392D01*
X78039Y-23497D01*
X78589Y-21588D01*
X79092Y-19667D01*
X79547Y-17734D01*
X79956Y-15790D01*
X80317Y-13837D01*
X80630Y-11875D01*
X80896Y-9907D01*
X81113Y-7933D01*
X81282Y-5954D01*
X81403Y-3971D01*
X81476Y-1986D01*
X81500Y0D01*
X81476Y1986D01*
X81403Y3971D01*
X81282Y5954D01*
X81113Y7933D01*
X80896Y9907D01*
X80630Y11875D01*
X80317Y13837D01*
X79956Y15790D01*
X79547Y17734D01*
X79092Y19667D01*
X78589Y21588D01*
X78039Y23497D01*
X77444Y25392D01*
X76802Y27272D01*
X76114Y29135D01*
X75382Y30981D01*
X74604Y32809D01*
X73783Y34618D01*
X72917Y36405D01*
X72008Y38171D01*
X71057Y39915D01*
X70063Y41635D01*
X69028Y43330D01*
X67951Y44999D01*
X66834Y46642D01*
X65678Y48256D01*
X64483Y49843D01*
X63249Y51399D01*
X61977Y52925D01*
X61197Y53862D01*
X60440Y54816D01*
X59707Y55790D01*
X58997Y56780D01*
X58312Y57788D01*
X57652Y58812D01*
X57016Y59852D01*
X56407Y60907D01*
X55823Y61977D01*
X55265Y63060D01*
X54734Y64157D01*
X54230Y65266D01*
X53753Y66388D01*
X53304Y67520D01*
X52882Y68664D01*
X52488Y69817D01*
X52123Y70979D01*
X51786Y72150D01*
X51477Y73329D01*
X51198Y74515D01*
X50947Y75708D01*
X50726Y76906D01*
X50533Y78109D01*
X50371Y79317D01*
X50237Y80528D01*
X50133Y81742D01*
X50059Y82959D01*
X50015Y84176D01*
X50000Y85395D01*
X50000Y100000D01*
X49997Y100242D01*
X49988Y100483D01*
X49974Y100724D01*
X49953Y100965D01*
X49927Y101205D01*
X49895Y101445D01*
X49857Y101684D01*
X49814Y101921D01*
X49764Y102158D01*
X49709Y102393D01*
X49649Y102627D01*
X49582Y102859D01*
X49511Y103090D01*
X49433Y103319D01*
X49350Y103546D01*
X49262Y103771D01*
X49168Y103994D01*
X49069Y104214D01*
X48964Y104432D01*
X48855Y104647D01*
X48740Y104860D01*
X48620Y105070D01*
X48495Y105276D01*
X48365Y105480D01*
X48230Y105681D01*
X48090Y105878D01*
X47946Y106072D01*
X47797Y106262D01*
X47643Y106448D01*
X47485Y106631D01*
X47323Y106810D01*
X47156Y106985D01*
X46985Y107156D01*
X46810Y107323D01*
X46631Y107485D01*
X46448Y107643D01*
X46262Y107797D01*
X46072Y107946D01*
X45878Y108090D01*
X45681Y108230D01*
X45480Y108365D01*
X45276Y108495D01*
X45070Y108620D01*
X44860Y108740D01*
X44647Y108855D01*
X44432Y108964D01*
X44214Y109069D01*
X43994Y109168D01*
X43771Y109262D01*
X43546Y109350D01*
X43319Y109433D01*
X43090Y109511D01*
X42859Y109582D01*
X42627Y109649D01*
X42393Y109709D01*
X42158Y109764D01*
X41921Y109814D01*
X41684Y109857D01*
X41445Y109895D01*
X41205Y109927D01*
X40965Y109953D01*
X40724Y109974D01*
X40483Y109988D01*
X40242Y109997D01*
X40000Y110000D01*
X-40000Y110000D01*
X-40242Y109997D01*
X-40483Y109988D01*
X-40724Y109974D01*
X-40965Y109953D01*
X-41205Y109927D01*
X-41445Y109895D01*
X-41684Y109857D01*
X-41921Y109814D01*
X-42158Y109764D01*
X-42393Y109709D01*
X-42627Y109649D01*
X-42859Y109582D01*
X-43090Y109511D01*
X-43319Y109433D01*
X-43546Y109350D01*
X-43771Y109262D01*
X-43994Y109168D01*
X-44214Y109069D01*
X-44432Y108964D01*
X-44647Y108855D01*
X-44860Y108740D01*
X-45070Y108620D01*
X-45276Y108495D01*
X-45480Y108365D01*
X-45681Y108230D01*
X-45878Y108090D01*
X-46072Y107946D01*
X-46262Y107797D01*
X-46448Y107643D01*
X-46631Y107485D01*
X-46810Y107323D01*
X-46985Y107156D01*
X-47156Y106985D01*
X-47323Y106810D01*
X-47485Y106631D01*
X-47643Y106448D01*
X-47797Y106262D01*
X-47946Y106072D01*
X-48090Y105878D01*
X-48230Y105681D01*
X-48365Y105480D01*
X-48495Y105276D01*
X-48620Y105070D01*
X-48740Y104860D01*
X-48855Y104647D01*
X-48964Y104432D01*
X-49069Y104214D01*
X-49168Y103994D01*
X-49262Y103771D01*
X-49350Y103546D01*
X-49433Y103319D01*
X-49511Y103090D01*
X-49582Y102859D01*
X-49649Y102627D01*
X-49709Y102393D01*
X-49764Y102158D01*
X-49814Y101921D01*
X-49857Y101684D01*
X-49895Y101445D01*
X-49927Y101205D01*
X-49953Y100965D01*
X-49974Y100724D01*
X-49988Y100483D01*
X-49997Y100242D01*
X-50000Y100000D01*
X-50000Y85395D01*
X-50015Y84176D01*
X-50059Y82959D01*
X-50133Y81742D01*
X-50237Y80528D01*
X-50371Y79317D01*
X-50533Y78109D01*
X-50726Y76906D01*
X-50947Y75708D01*
X-51198Y74515D01*
X-51477Y73329D01*
X-51786Y72150D01*
X-52123Y70979D01*
X-52488Y69817D01*
X-52882Y68664D01*
X-53304Y67520D01*
X-53753Y66388D01*
X-54230Y65266D01*
X-54734Y64157D01*
X-55265Y63060D01*
X-55823Y61977D01*
X-56407Y60907D01*
X-57016Y59852D01*
X-57652Y58812D01*
X-58312Y57788D01*
X-58997Y56780D01*
X-59707Y55790D01*
X-60440Y54816D01*
X-61197Y53862D01*
X-61977Y52925D01*
X-63249Y51399D01*
X-64483Y49843D01*
X-65678Y48256D01*
X-66834Y46642D01*
X-67951Y44999D01*
X-69028Y43330D01*
X-70063Y41635D01*
X-71057Y39915D01*
X-72008Y38171D01*
X-72917Y36405D01*
X-73783Y34618D01*
X-74604Y32809D01*
X-75382Y30981D01*
X-76114Y29135D01*
X-76802Y27272D01*
X-77444Y25392D01*
X-78039Y23497D01*
X-78589Y21588D01*
X-79092Y19667D01*
X-79547Y17734D01*
X-79956Y15790D01*
X-80317Y13837D01*
X-80630Y11875D01*
X-80896Y9907D01*
X-81113Y7933D01*
X-81282Y5954D01*
X-81403Y3971D01*
X-81476Y1986D01*
X-81500Y0D01*
X-81476Y-1986D01*
X-81403Y-3971D01*
X-81282Y-5954D01*
X-81113Y-7933D01*
X-80896Y-9907D01*
X-80630Y-11875D01*
X-80317Y-13837D01*
X-79956Y-15790D01*
X-79547Y-17734D01*
X-79092Y-19667D01*
X-78589Y-21588D01*
X-78039Y-23497D01*
X-77444Y-25392D01*
X-76802Y-27272D01*
X-76114Y-29135D01*
X-75382Y-30981D01*
X-74604Y-32809D01*
X-73783Y-34618D01*
X-72917Y-36405D01*
X-72008Y-38171D01*
X-71057Y-39915D01*
X-70063Y-41635D01*
X-69028Y-43330D01*
X-67951Y-44999D01*
X-66834Y-46642D01*
X-65678Y-48256D01*
X-64483Y-49843D01*
X-63249Y-51399D01*
X-61977Y-52925D01*
X-61197Y-53862D01*
X-60440Y-54816D01*
X-59707Y-55790D01*
X-58997Y-56780D01*
X-58312Y-57788D01*
X-57652Y-58812D01*
X-57016Y-59852D01*
X-56407Y-60907D01*
X-55823Y-61977D01*
X-55265Y-63060D01*
X-54734Y-64157D01*
X-54230Y-65266D01*
X-53753Y-66388D01*
X-53304Y-67520D01*
X-52882Y-68664D01*
X-52488Y-69817D01*
X-52123Y-70979D01*
X-51786Y-72150D01*
X-51477Y-73329D01*
X-51198Y-74515D01*
X-50947Y-75708D01*
X-50726Y-76906D01*
X-50533Y-78109D01*
X-50371Y-79317D01*
X-50237Y-80528D01*
X-50133Y-81742D01*
X-50059Y-82959D01*
X-50015Y-84176D01*
X-50000Y-85395D01*
X-50000Y-100000D01*
X-49997Y-100242D01*
X-49988Y-100483D01*
X-49974Y-100724D01*
X-49953Y-100965D01*
X-49927Y-101205D01*
X-49895Y-101445D01*
X-49857Y-101684D01*
X-49814Y-101921D01*
X-49764Y-102158D01*
X-49709Y-102393D01*
X-49649Y-102627D01*
X-49582Y-102859D01*
X-49511Y-103090D01*
X-49433Y-103319D01*
X-49350Y-103546D01*
X-49262Y-103771D01*
X-49168Y-103994D01*
X-49069Y-104214D01*
X-48964Y-104432D01*
X-48855Y-104647D01*
X-48740Y-104860D01*
X-48620Y-105070D01*
X-48495Y-105276D01*
X-48365Y-105480D01*
X-48230Y-105681D01*
X-48090Y-105878D01*
X-47946Y-106072D01*
X-47797Y-106262D01*
X-47643Y-106448D01*
X-47485Y-106631D01*
X-47323Y-106810D01*
X-47156Y-106985D01*
X-46985Y-107156D01*
X-46810Y-107323D01*
X-46631Y-107485D01*
X-46448Y-107643D01*
X-46262Y-107797D01*
X-46072Y-107946D01*
X-45878Y-108090D01*
X-45681Y-108230D01*
X-45480Y-108365D01*
X-45276Y-108495D01*
X-45070Y-108620D01*
X-44860Y-108740D01*
X-44647Y-108855D01*
X-44432Y-108964D01*
X-44214Y-109069D01*
X-43994Y-109168D01*
X-43771Y-109262D01*
X-43546Y-109350D01*
X-43319Y-109433D01*
X-43090Y-109511D01*
X-42859Y-109582D01*
X-42627Y-109649D01*
X-42393Y-109709D01*
X-42158Y-109764D01*
X-41921Y-109814D01*
X-41684Y-109857D01*
X-41445Y-109895D01*
X-41205Y-109927D01*
X-40965Y-109953D01*
X-40724Y-109974D01*
X-40483Y-109988D01*
X-40242Y-109997D01*
X-40000Y-110000D01*
X40000Y-110000D01*
X40242Y-109997D01*
X40483Y-109988D01*
X40724Y-109974D01*
X40965Y-109953D01*
X41205Y-109927D01*
X41445Y-109895D01*
X41684Y-109857D01*
X41921Y-109814D01*
X42158Y-109764D01*
X42393Y-109709D01*
X42627Y-109649D01*
X42859Y-109582D01*
X43090Y-109511D01*
X43319Y-109433D01*
X43546Y-109350D01*
X43771Y-109262D01*
X43994Y-109168D01*
X44214Y-109069D01*
X44432Y-108964D01*
X44647Y-108855D01*
X44860Y-108740D01*
X45070Y-108620D01*
X45276Y-108495D01*
X45480Y-108365D01*
X45681Y-108230D01*
X45878Y-108090D01*
X46072Y-107946D01*
X46262Y-107797D01*
X46448Y-107643D01*
X46631Y-107485D01*
X46810Y-107323D01*
X46985Y-107156D01*
X47156Y-106985D01*
X47323Y-106810D01*
X47485Y-106631D01*
X47643Y-106448D01*
X47797Y-106262D01*
X47946Y-106072D01*
X48090Y-105878D01*
X48230Y-105681D01*
X48365Y-105480D01*
X48495Y-105276D01*
X48620Y-105070D01*
X48740Y-104860D01*
X48855Y-104647D01*
X48964Y-104432D01*
X49069Y-104214D01*
X49168Y-103994D01*
X49262Y-103771D01*
X49350Y-103546D01*
X49433Y-103319D01*
X49511Y-103090D01*
X49582Y-102859D01*
X49649Y-102627D01*
X49709Y-102393D01*
X49764Y-102158D01*
X49814Y-101921D01*
X49857Y-101684D01*
X49895Y-101445D01*
X49927Y-101205D01*
X49953Y-100965D01*
X49974Y-100724D01*
X49988Y-100483D01*
X49997Y-100242D01*
X50000Y-100000D01*
X50000Y-85395D01*
X50015Y-84176D01*
X50059Y-82959D01*
X50133Y-81742D01*
X50237Y-80528D01*
X50371Y-79317D01*
X50533Y-78109D01*
X50726Y-76906D01*
X50947Y-75708D01*
X51198Y-74515D01*
X51477Y-73329D01*
X51786Y-72150D01*
X52123Y-70979D01*
X52488Y-69817D01*
X52882Y-68664D01*
X53304Y-67520D01*
X53753Y-66388D01*
X54230Y-65266D01*
X54734Y-64157D01*
X55265Y-63060D01*
X55823Y-61977D01*
X56407Y-60907D01*
X57016Y-59852D01*
X57652Y-58812D01*
X58312Y-57788D01*
X58997Y-56780D01*
X59707Y-55790D01*
X60440Y-54816D01*
X61197Y-53862D01*
X61977Y-52925D01*
D11*
X-16000Y63000D02*
X-15995Y63393D01*
X-15981Y63785D01*
X-15957Y64177D01*
X-15923Y64568D01*
X-15880Y64959D01*
X-15827Y65348D01*
X-15764Y65735D01*
X-15693Y66121D01*
X-15611Y66506D01*
X-15521Y66888D01*
X-15420Y67267D01*
X-15311Y67645D01*
X-15192Y68019D01*
X-15065Y68390D01*
X-14928Y68758D01*
X-14782Y69123D01*
X-14627Y69484D01*
X-14464Y69841D01*
X-14292Y70194D01*
X-14111Y70542D01*
X-13921Y70886D01*
X-13724Y71226D01*
X-13518Y71560D01*
X-13304Y71889D01*
X-13081Y72213D01*
X-12851Y72531D01*
X-12614Y72844D01*
X-12368Y73150D01*
X-12115Y73451D01*
X-11855Y73745D01*
X-11588Y74033D01*
X-11314Y74314D01*
X-11033Y74588D01*
X-10745Y74855D01*
X-10451Y75115D01*
X-10150Y75368D01*
X-9844Y75614D01*
X-9531Y75851D01*
X-9213Y76081D01*
X-8889Y76304D01*
X-8560Y76518D01*
X-8226Y76724D01*
X-7886Y76921D01*
X-7542Y77111D01*
X-7194Y77292D01*
X-6841Y77464D01*
X-6484Y77627D01*
X-6123Y77782D01*
X-5758Y77928D01*
X-5390Y78065D01*
X-5019Y78192D01*
X-4645Y78311D01*
X-4267Y78420D01*
X-3888Y78521D01*
X-3506Y78611D01*
X-3121Y78693D01*
X-2735Y78764D01*
X-2348Y78827D01*
X-1959Y78880D01*
X-1568Y78923D01*
X-1177Y78957D01*
X-785Y78981D01*
X-393Y78995D01*
X0Y79000D01*
X393Y78995D01*
X785Y78981D01*
X1177Y78957D01*
X1568Y78923D01*
X1959Y78880D01*
X2348Y78827D01*
X2735Y78764D01*
X3121Y78693D01*
X3506Y78611D01*
X3888Y78521D01*
X4267Y78420D01*
X4645Y78311D01*
X5019Y78192D01*
X5390Y78065D01*
X5758Y77928D01*
X6123Y77782D01*
X6484Y77627D01*
X6841Y77464D01*
X7194Y77292D01*
X7542Y77111D01*
X7886Y76921D01*
X8226Y76724D01*
X8560Y76518D01*
X8889Y76304D01*
X9213Y76081D01*
X9531Y75851D01*
X9844Y75614D01*
X10150Y75368D01*
X10451Y75115D01*
X10745Y74855D01*
X11033Y74588D01*
X11314Y74314D01*
X11588Y74033D01*
X11855Y73745D01*
X12115Y73451D01*
X12368Y73150D01*
X12614Y72844D01*
X12851Y72531D01*
X13081Y72213D01*
X13304Y71889D01*
X13518Y71560D01*
X13724Y71226D01*
X13921Y70886D01*
X14111Y70542D01*
X14292Y70194D01*
X14464Y69841D01*
X14627Y69484D01*
X14782Y69123D01*
X14928Y68758D01*
X15065Y68390D01*
X15192Y68019D01*
X15311Y67645D01*
X15420Y67267D01*
X15521Y66888D01*
X15611Y66506D01*
X15693Y66121D01*
X15764Y65735D01*
X15827Y65348D01*
X15880Y64959D01*
X15923Y64568D01*
X15957Y64177D01*
X15981Y63785D01*
X15995Y63393D01*
X16000Y63000D01*
X15995Y62607D01*
X15981Y62215D01*
X15957Y61823D01*
X15923Y61432D01*
X15880Y61041D01*
X15827Y60652D01*
X15764Y60265D01*
X15693Y59879D01*
X15611Y59494D01*
X15521Y59112D01*
X15420Y58733D01*
X15311Y58355D01*
X15192Y57981D01*
X15065Y57610D01*
X14928Y57242D01*
X14782Y56877D01*
X14627Y56516D01*
X14464Y56159D01*
X14292Y55806D01*
X14111Y55458D01*
X13921Y55114D01*
X13724Y54774D01*
X13518Y54440D01*
X13304Y54111D01*
X13081Y53787D01*
X12851Y53469D01*
X12614Y53156D01*
X12368Y52850D01*
X12115Y52549D01*
X11855Y52255D01*
X11588Y51967D01*
X11314Y51686D01*
X11033Y51412D01*
X10745Y51145D01*
X10451Y50885D01*
X10150Y50632D01*
X9844Y50386D01*
X9531Y50149D01*
X9213Y49919D01*
X8889Y49696D01*
X8560Y49482D01*
X8226Y49276D01*
X7886Y49079D01*
X7542Y48889D01*
X7194Y48708D01*
X6841Y48536D01*
X6484Y48373D01*
X6123Y48218D01*
X5758Y48072D01*
X5390Y47935D01*
X5019Y47808D01*
X4645Y47689D01*
X4267Y47580D01*
X3888Y47479D01*
X3506Y47389D01*
X3121Y47307D01*
X2735Y47236D01*
X2348Y47173D01*
X1959Y47120D01*
X1568Y47077D01*
X1177Y47043D01*
X785Y47019D01*
X393Y47005D01*
X0Y47000D01*
X-393Y47005D01*
X-785Y47019D01*
X-1177Y47043D01*
X-1568Y47077D01*
X-1959Y47120D01*
X-2348Y47173D01*
X-2735Y47236D01*
X-3121Y47307D01*
X-3506Y47389D01*
X-3888Y47479D01*
X-4267Y47580D01*
X-4645Y47689D01*
X-5019Y47808D01*
X-5390Y47935D01*
X-5758Y48072D01*
X-6123Y48218D01*
X-6484Y48373D01*
X-6841Y48536D01*
X-7194Y48708D01*
X-7542Y48889D01*
X-7886Y49079D01*
X-8226Y49276D01*
X-8560Y49482D01*
X-8889Y49696D01*
X-9213Y49919D01*
X-9531Y50149D01*
X-9844Y50386D01*
X-10150Y50632D01*
X-10451Y50885D01*
X-10745Y51145D01*
X-11033Y51412D01*
X-11314Y51686D01*
X-11588Y51967D01*
X-11855Y52255D01*
X-12115Y52549D01*
X-12368Y52850D01*
X-12614Y53156D01*
X-12851Y53469D01*
X-13081Y53787D01*
X-13304Y54111D01*
X-13518Y54440D01*
X-13724Y54774D01*
X-13921Y55114D01*
X-14111Y55458D01*
X-14292Y55806D01*
X-14464Y56159D01*
X-14627Y56516D01*
X-14782Y56877D01*
X-14928Y57242D01*
X-15065Y57610D01*
X-15192Y57981D01*
X-15311Y58355D01*
X-15420Y58733D01*
X-15521Y59112D01*
X-15611Y59494D01*
X-15693Y59879D01*
X-15764Y60265D01*
X-15827Y60652D01*
X-15880Y61041D01*
X-15923Y61432D01*
X-15957Y61823D01*
X-15981Y62215D01*
X-15995Y62607D01*
X-16000Y63000D01*
X-56000Y0D02*
X-55997Y245D01*
X-55988Y491D01*
X-55973Y736D01*
X-55952Y980D01*
X-55925Y1224D01*
X-55892Y1467D01*
X-55853Y1710D01*
X-55808Y1951D01*
X-55757Y2191D01*
X-55700Y2430D01*
X-55638Y2667D01*
X-55569Y2903D01*
X-55495Y3137D01*
X-55415Y3369D01*
X-55330Y3599D01*
X-55239Y3827D01*
X-55142Y4052D01*
X-55040Y4276D01*
X-54932Y4496D01*
X-54819Y4714D01*
X-54701Y4929D01*
X-54577Y5141D01*
X-54449Y5350D01*
X-54315Y5556D01*
X-54176Y5758D01*
X-54032Y5957D01*
X-53883Y6152D01*
X-53730Y6344D01*
X-53572Y6532D01*
X-53410Y6716D01*
X-53242Y6895D01*
X-53071Y7071D01*
X-52895Y7242D01*
X-52716Y7410D01*
X-52532Y7572D01*
X-52344Y7730D01*
X-52152Y7883D01*
X-51957Y8032D01*
X-51758Y8176D01*
X-51556Y8315D01*
X-51350Y8449D01*
X-51141Y8577D01*
X-50929Y8701D01*
X-50714Y8819D01*
X-50496Y8932D01*
X-50276Y9040D01*
X-50052Y9142D01*
X-49827Y9239D01*
X-49599Y9330D01*
X-49369Y9415D01*
X-49137Y9495D01*
X-48903Y9569D01*
X-48667Y9638D01*
X-48430Y9700D01*
X-48191Y9757D01*
X-47951Y9808D01*
X-47710Y9853D01*
X-47467Y9892D01*
X-47224Y9925D01*
X-46980Y9952D01*
X-46736Y9973D01*
X-46491Y9988D01*
X-46245Y9997D01*
X-46000Y10000D01*
X-45755Y9997D01*
X-45509Y9988D01*
X-45264Y9973D01*
X-45020Y9952D01*
X-44776Y9925D01*
X-44533Y9892D01*
X-44290Y9853D01*
X-44049Y9808D01*
X-43809Y9757D01*
X-43570Y9700D01*
X-43333Y9638D01*
X-43097Y9569D01*
X-42863Y9495D01*
X-42631Y9415D01*
X-42401Y9330D01*
X-42173Y9239D01*
X-41948Y9142D01*
X-41724Y9040D01*
X-41504Y8932D01*
X-41286Y8819D01*
X-41071Y8701D01*
X-40859Y8577D01*
X-40650Y8449D01*
X-40444Y8315D01*
X-40242Y8176D01*
X-40043Y8032D01*
X-39848Y7883D01*
X-39656Y7730D01*
X-39468Y7572D01*
X-39284Y7410D01*
X-39105Y7242D01*
X-38929Y7071D01*
X-38758Y6895D01*
X-38590Y6716D01*
X-38428Y6532D01*
X-38270Y6344D01*
X-38117Y6152D01*
X-37968Y5957D01*
X-37824Y5758D01*
X-37685Y5556D01*
X-37551Y5350D01*
X-37423Y5141D01*
X-37299Y4929D01*
X-37181Y4714D01*
X-37068Y4496D01*
X-36960Y4276D01*
X-36858Y4052D01*
X-36761Y3827D01*
X-36670Y3599D01*
X-36585Y3369D01*
X-36505Y3137D01*
X-36431Y2903D01*
X-36362Y2667D01*
X-36300Y2430D01*
X-36243Y2191D01*
X-36192Y1951D01*
X-36147Y1710D01*
X-36108Y1467D01*
X-36075Y1224D01*
X-36048Y980D01*
X-36027Y736D01*
X-36012Y491D01*
X-36003Y245D01*
X-36000Y0D01*
X-36003Y-245D01*
X-36012Y-491D01*
X-36027Y-736D01*
X-36048Y-980D01*
X-36075Y-1224D01*
X-36108Y-1467D01*
X-36147Y-1710D01*
X-36192Y-1951D01*
X-36243Y-2191D01*
X-36300Y-2430D01*
X-36362Y-2667D01*
X-36431Y-2903D01*
X-36505Y-3137D01*
X-36585Y-3369D01*
X-36670Y-3599D01*
X-36761Y-3827D01*
X-36858Y-4052D01*
X-36960Y-4276D01*
X-37068Y-4496D01*
X-37181Y-4714D01*
X-37299Y-4929D01*
X-37423Y-5141D01*
X-37551Y-5350D01*
X-37685Y-5556D01*
X-37824Y-5758D01*
X-37968Y-5957D01*
X-38117Y-6152D01*
X-38270Y-6344D01*
X-38428Y-6532D01*
X-38590Y-6716D01*
X-38758Y-6895D01*
X-38929Y-7071D01*
X-39105Y-7242D01*
X-39284Y-7410D01*
X-39468Y-7572D01*
X-39656Y-7730D01*
X-39848Y-7883D01*
X-40043Y-8032D01*
X-40242Y-8176D01*
X-40444Y-8315D01*
X-40650Y-8449D01*
X-40859Y-8577D01*
X-41071Y-8701D01*
X-41286Y-8819D01*
X-41504Y-8932D01*
X-41724Y-9040D01*
X-41948Y-9142D01*
X-42173Y-9239D01*
X-42401Y-9330D01*
X-42631Y-9415D01*
X-42863Y-9495D01*
X-43097Y-9569D01*
X-43333Y-9638D01*
X-43570Y-9700D01*
X-43809Y-9757D01*
X-44049Y-9808D01*
X-44290Y-9853D01*
X-44533Y-9892D01*
X-44776Y-9925D01*
X-45020Y-9952D01*
X-45264Y-9973D01*
X-45509Y-9988D01*
X-45755Y-9997D01*
X-46000Y-10000D01*
X-46245Y-9997D01*
X-46491Y-9988D01*
X-46736Y-9973D01*
X-46980Y-9952D01*
X-47224Y-9925D01*
X-47467Y-9892D01*
X-47710Y-9853D01*
X-47951Y-9808D01*
X-48191Y-9757D01*
X-48430Y-9700D01*
X-48667Y-9638D01*
X-48903Y-9569D01*
X-49137Y-9495D01*
X-49369Y-9415D01*
X-49599Y-9330D01*
X-49827Y-9239D01*
X-50052Y-9142D01*
X-50276Y-9040D01*
X-50496Y-8932D01*
X-50714Y-8819D01*
X-50929Y-8701D01*
X-51141Y-8577D01*
X-51350Y-8449D01*
X-51556Y-8315D01*
X-51758Y-8176D01*
X-51957Y-8032D01*
X-52152Y-7883D01*
X-52344Y-7730D01*
X-52532Y-7572D01*
X-52716Y-7410D01*
X-52895Y-7242D01*
X-53071Y-7071D01*
X-53242Y-6895D01*
X-53410Y-6716D01*
X-53572Y-6532D01*
X-53730Y-6344D01*
X-53883Y-6152D01*
X-54032Y-5957D01*
X-54176Y-5758D01*
X-54315Y-5556D01*
X-54449Y-5350D01*
X-54577Y-5141D01*
X-54701Y-4929D01*
X-54819Y-4714D01*
X-54932Y-4496D01*
X-55040Y-4276D01*
X-55142Y-4052D01*
X-55239Y-3827D01*
X-55330Y-3599D01*
X-55415Y-3369D01*
X-55495Y-3137D01*
X-55569Y-2903D01*
X-55638Y-2667D01*
X-55700Y-2430D01*
X-55757Y-2191D01*
X-55808Y-1951D01*
X-55853Y-1710D01*
X-55892Y-1467D01*
X-55925Y-1224D01*
X-55952Y-980D01*
X-55973Y-736D01*
X-55988Y-491D01*
X-55997Y-245D01*
X-56000Y0D01*
X36000Y0D02*
X36003Y245D01*
X36012Y491D01*
X36027Y736D01*
X36048Y980D01*
X36075Y1224D01*
X36108Y1467D01*
X36147Y1710D01*
X36192Y1951D01*
X36243Y2191D01*
X36300Y2430D01*
X36362Y2667D01*
X36431Y2903D01*
X36505Y3137D01*
X36585Y3369D01*
X36670Y3599D01*
X36761Y3827D01*
X36858Y4052D01*
X36960Y4276D01*
X37068Y4496D01*
X37181Y4714D01*
X37299Y4929D01*
X37423Y5141D01*
X37551Y5350D01*
X37685Y5556D01*
X37824Y5758D01*
X37968Y5957D01*
X38117Y6152D01*
X38270Y6344D01*
X38428Y6532D01*
X38590Y6716D01*
X38758Y6895D01*
X38929Y7071D01*
X39105Y7242D01*
X39284Y7410D01*
X39468Y7572D01*
X39656Y7730D01*
X39848Y7883D01*
X40043Y8032D01*
X40242Y8176D01*
X40444Y8315D01*
X40650Y8449D01*
X40859Y8577D01*
X41071Y8701D01*
X41286Y8819D01*
X41504Y8932D01*
X41724Y9040D01*
X41948Y9142D01*
X42173Y9239D01*
X42401Y9330D01*
X42631Y9415D01*
X42863Y9495D01*
X43097Y9569D01*
X43333Y9638D01*
X43570Y9700D01*
X43809Y9757D01*
X44049Y9808D01*
X44290Y9853D01*
X44533Y9892D01*
X44776Y9925D01*
X45020Y9952D01*
X45264Y9973D01*
X45509Y9988D01*
X45755Y9997D01*
X46000Y10000D01*
X46245Y9997D01*
X46491Y9988D01*
X46736Y9973D01*
X46980Y9952D01*
X47224Y9925D01*
X47467Y9892D01*
X47710Y9853D01*
X47951Y9808D01*
X48191Y9757D01*
X48430Y9700D01*
X48667Y9638D01*
X48903Y9569D01*
X49137Y9495D01*
X49369Y9415D01*
X49599Y9330D01*
X49827Y9239D01*
X50052Y9142D01*
X50276Y9040D01*
X50496Y8932D01*
X50714Y8819D01*
X50929Y8701D01*
X51141Y8577D01*
X51350Y8449D01*
X51556Y8315D01*
X51758Y8176D01*
X51957Y8032D01*
X52152Y7883D01*
X52344Y7730D01*
X52532Y7572D01*
X52716Y7410D01*
X52895Y7242D01*
X53071Y7071D01*
X53242Y6895D01*
X53410Y6716D01*
X53572Y6532D01*
X53730Y6344D01*
X53883Y6152D01*
X54032Y5957D01*
X54176Y5758D01*
X54315Y5556D01*
X54449Y5350D01*
X54577Y5141D01*
X54701Y4929D01*
X54819Y4714D01*
X54932Y4496D01*
X55040Y4276D01*
X55142Y4052D01*
X55239Y3827D01*
X55330Y3599D01*
X55415Y3369D01*
X55495Y3137D01*
X55569Y2903D01*
X55638Y2667D01*
X55700Y2430D01*
X55757Y2191D01*
X55808Y1951D01*
X55853Y1710D01*
X55892Y1467D01*
X55925Y1224D01*
X55952Y980D01*
X55973Y736D01*
X55988Y491D01*
X55997Y245D01*
X56000Y0D01*
X55997Y-245D01*
X55988Y-491D01*
X55973Y-736D01*
X55952Y-980D01*
X55925Y-1224D01*
X55892Y-1467D01*
X55853Y-1710D01*
X55808Y-1951D01*
X55757Y-2191D01*
X55700Y-2430D01*
X55638Y-2667D01*
X55569Y-2903D01*
X55495Y-3137D01*
X55415Y-3369D01*
X55330Y-3599D01*
X55239Y-3827D01*
X55142Y-4052D01*
X55040Y-4276D01*
X54932Y-4496D01*
X54819Y-4714D01*
X54701Y-4929D01*
X54577Y-5141D01*
X54449Y-5350D01*
X54315Y-5556D01*
X54176Y-5758D01*
X54032Y-5957D01*
X53883Y-6152D01*
X53730Y-6344D01*
X53572Y-6532D01*
X53410Y-6716D01*
X53242Y-6895D01*
X53071Y-7071D01*
X52895Y-7242D01*
X52716Y-7410D01*
X52532Y-7572D01*
X52344Y-7730D01*
X52152Y-7883D01*
X51957Y-8032D01*
X51758Y-8176D01*
X51556Y-8315D01*
X51350Y-8449D01*
X51141Y-8577D01*
X50929Y-8701D01*
X50714Y-8819D01*
X50496Y-8932D01*
X50276Y-9040D01*
X50052Y-9142D01*
X49827Y-9239D01*
X49599Y-9330D01*
X49369Y-9415D01*
X49137Y-9495D01*
X48903Y-9569D01*
X48667Y-9638D01*
X48430Y-9700D01*
X48191Y-9757D01*
X47951Y-9808D01*
X47710Y-9853D01*
X47467Y-9892D01*
X47224Y-9925D01*
X46980Y-9952D01*
X46736Y-9973D01*
X46491Y-9988D01*
X46245Y-9997D01*
X46000Y-10000D01*
X45755Y-9997D01*
X45509Y-9988D01*
X45264Y-9973D01*
X45020Y-9952D01*
X44776Y-9925D01*
X44533Y-9892D01*
X44290Y-9853D01*
X44049Y-9808D01*
X43809Y-9757D01*
X43570Y-9700D01*
X43333Y-9638D01*
X43097Y-9569D01*
X42863Y-9495D01*
X42631Y-9415D01*
X42401Y-9330D01*
X42173Y-9239D01*
X41948Y-9142D01*
X41724Y-9040D01*
X41504Y-8932D01*
X41286Y-8819D01*
X41071Y-8701D01*
X40859Y-8577D01*
X40650Y-8449D01*
X40444Y-8315D01*
X40242Y-8176D01*
X40043Y-8032D01*
X39848Y-7883D01*
X39656Y-7730D01*
X39468Y-7572D01*
X39284Y-7410D01*
X39105Y-7242D01*
X38929Y-7071D01*
X38758Y-6895D01*
X38590Y-6716D01*
X38428Y-6532D01*
X38270Y-6344D01*
X38117Y-6152D01*
X37968Y-5957D01*
X37824Y-5758D01*
X37685Y-5556D01*
X37551Y-5350D01*
X37423Y-5141D01*
X37299Y-4929D01*
X37181Y-4714D01*
X37068Y-4496D01*
X36960Y-4276D01*
X36858Y-4052D01*
X36761Y-3827D01*
X36670Y-3599D01*
X36585Y-3369D01*
X36505Y-3137D01*
X36431Y-2903D01*
X36362Y-2667D01*
X36300Y-2430D01*
X36243Y-2191D01*
X36192Y-1951D01*
X36147Y-1710D01*
X36108Y-1467D01*
X36075Y-1224D01*
X36048Y-980D01*
X36027Y-736D01*
X36012Y-491D01*
X36003Y-245D01*
X36000Y0D01*
X-16000Y-63000D02*
X-15995Y-62607D01*
X-15981Y-62215D01*
X-15957Y-61823D01*
X-15923Y-61432D01*
X-15880Y-61041D01*
X-15827Y-60652D01*
X-15764Y-60265D01*
X-15693Y-59879D01*
X-15611Y-59494D01*
X-15521Y-59112D01*
X-15420Y-58733D01*
X-15311Y-58355D01*
X-15192Y-57981D01*
X-15065Y-57610D01*
X-14928Y-57242D01*
X-14782Y-56877D01*
X-14627Y-56516D01*
X-14464Y-56159D01*
X-14292Y-55806D01*
X-14111Y-55458D01*
X-13921Y-55114D01*
X-13724Y-54774D01*
X-13518Y-54440D01*
X-13304Y-54111D01*
X-13081Y-53787D01*
X-12851Y-53469D01*
X-12614Y-53156D01*
X-12368Y-52850D01*
X-12115Y-52549D01*
X-11855Y-52255D01*
X-11588Y-51967D01*
X-11314Y-51686D01*
X-11033Y-51412D01*
X-10745Y-51145D01*
X-10451Y-50885D01*
X-10150Y-50632D01*
X-9844Y-50386D01*
X-9531Y-50149D01*
X-9213Y-49919D01*
X-8889Y-49696D01*
X-8560Y-49482D01*
X-8226Y-49276D01*
X-7886Y-49079D01*
X-7542Y-48889D01*
X-7194Y-48708D01*
X-6841Y-48536D01*
X-6484Y-48373D01*
X-6123Y-48218D01*
X-5758Y-48072D01*
X-5390Y-47935D01*
X-5019Y-47808D01*
X-4645Y-47689D01*
X-4267Y-47580D01*
X-3888Y-47479D01*
X-3506Y-47389D01*
X-3121Y-47307D01*
X-2735Y-47236D01*
X-2348Y-47173D01*
X-1959Y-47120D01*
X-1568Y-47077D01*
X-1177Y-47043D01*
X-785Y-47019D01*
X-393Y-47005D01*
X0Y-47000D01*
X393Y-47005D01*
X785Y-47019D01*
X1177Y-47043D01*
X1568Y-47077D01*
X1959Y-47120D01*
X2348Y-47173D01*
X2735Y-47236D01*
X3121Y-47307D01*
X3506Y-47389D01*
X3888Y-47479D01*
X4267Y-47580D01*
X4645Y-47689D01*
X5019Y-47808D01*
X5390Y-47935D01*
X5758Y-48072D01*
X6123Y-48218D01*
X6484Y-48373D01*
X6841Y-48536D01*
X7194Y-48708D01*
X7542Y-48889D01*
X7886Y-49079D01*
X8226Y-49276D01*
X8560Y-49482D01*
X8889Y-49696D01*
X9213Y-49919D01*
X9531Y-50149D01*
X9844Y-50386D01*
X10150Y-50632D01*
X10451Y-50885D01*
X10745Y-51145D01*
X11033Y-51412D01*
X11314Y-51686D01*
X11588Y-51967D01*
X11855Y-52255D01*
X12115Y-52549D01*
X12368Y-52850D01*
X12614Y-53156D01*
X12851Y-53469D01*
X13081Y-53787D01*
X13304Y-54111D01*
X13518Y-54440D01*
X13724Y-54774D01*
X13921Y-55114D01*
X14111Y-55458D01*
X14292Y-55806D01*
X14464Y-56159D01*
X14627Y-56516D01*
X14782Y-56877D01*
X14928Y-57242D01*
X15065Y-57610D01*
X15192Y-57981D01*
X15311Y-58355D01*
X15420Y-58733D01*
X15521Y-59112D01*
X15611Y-59494D01*
X15693Y-59879D01*
X15764Y-60265D01*
X15827Y-60652D01*
X15880Y-61041D01*
X15923Y-61432D01*
X15957Y-61823D01*
X15981Y-62215D01*
X15995Y-62607D01*
X16000Y-63000D01*
X15995Y-63393D01*
X15981Y-63785D01*
X15957Y-64177D01*
X15923Y-64568D01*
X15880Y-64959D01*
X15827Y-65348D01*
X15764Y-65735D01*
X15693Y-66121D01*
X15611Y-66506D01*
X15521Y-66888D01*
X15420Y-67267D01*
X15311Y-67645D01*
X15192Y-68019D01*
X15065Y-68390D01*
X14928Y-68758D01*
X14782Y-69123D01*
X14627Y-69484D01*
X14464Y-69841D01*
X14292Y-70194D01*
X14111Y-70542D01*
X13921Y-70886D01*
X13724Y-71226D01*
X13518Y-71560D01*
X13304Y-71889D01*
X13081Y-72213D01*
X12851Y-72531D01*
X12614Y-72844D01*
X12368Y-73150D01*
X12115Y-73451D01*
X11855Y-73745D01*
X11588Y-74033D01*
X11314Y-74314D01*
X11033Y-74588D01*
X10745Y-74855D01*
X10451Y-75115D01*
X10150Y-75368D01*
X9844Y-75614D01*
X9531Y-75851D01*
X9213Y-76081D01*
X8889Y-76304D01*
X8560Y-76518D01*
X8226Y-76724D01*
X7886Y-76921D01*
X7542Y-77111D01*
X7194Y-77292D01*
X6841Y-77464D01*
X6484Y-77627D01*
X6123Y-77782D01*
X5758Y-77928D01*
X5390Y-78065D01*
X5019Y-78192D01*
X4645Y-78311D01*
X4267Y-78420D01*
X3888Y-78521D01*
X3506Y-78611D01*
X3121Y-78693D01*
X2735Y-78764D01*
X2348Y-78827D01*
X1959Y-78880D01*
X1568Y-78923D01*
X1177Y-78957D01*
X785Y-78981D01*
X393Y-78995D01*
X0Y-79000D01*
X-393Y-78995D01*
X-785Y-78981D01*
X-1177Y-78957D01*
X-1568Y-78923D01*
X-1959Y-78880D01*
X-2348Y-78827D01*
X-2735Y-78764D01*
X-3121Y-78693D01*
X-3506Y-78611D01*
X-3888Y-78521D01*
X-4267Y-78420D01*
X-4645Y-78311D01*
X-5019Y-78192D01*
X-5390Y-78065D01*
X-5758Y-77928D01*
X-6123Y-77782D01*
X-6484Y-77627D01*
X-6841Y-77464D01*
X-7194Y-77292D01*
X-7542Y-77111D01*
X-7886Y-76921D01*
X-8226Y-76724D01*
X-8560Y-76518D01*
X-8889Y-76304D01*
X-9213Y-76081D01*
X-9531Y-75851D01*
X-9844Y-75614D01*
X-10150Y-75368D01*
X-10451Y-75115D01*
X-10745Y-74855D01*
X-11033Y-74588D01*
X-11314Y-74314D01*
X-11588Y-74033D01*
X-11855Y-73745D01*
X-12115Y-73451D01*
X-12368Y-73150D01*
X-12614Y-72844D01*
X-12851Y-72531D01*
X-13081Y-72213D01*
X-13304Y-71889D01*
X-13518Y-71560D01*
X-13724Y-71226D01*
X-13921Y-70886D01*
X-14111Y-70542D01*
X-14292Y-70194D01*
X-14464Y-69841D01*
X-14627Y-69484D01*
X-14782Y-69123D01*
X-14928Y-68758D01*
X-15065Y-68390D01*
X-15192Y-68019D01*
X-15311Y-67645D01*
X-15420Y-67267D01*
X-15521Y-66888D01*
X-15611Y-66506D01*
X-15693Y-66121D01*
X-15764Y-65735D01*
X-15827Y-65348D01*
X-15880Y-64959D01*
X-15923Y-64568D01*
X-15957Y-64177D01*
X-15981Y-63785D01*
X-15995Y-63393D01*
X-16000Y-63000D01*
D12*
X-61977Y-52925D02*
X-59292Y-56362D01*
X-56917Y-60020D01*
X-54869Y-63871D01*
X-53165Y-67886D01*
X-51818Y-72034D01*
X-50837Y-76284D01*
X-50230Y-80603D01*
X-50002Y-84958D01*
X-50000Y-85395D01*
X-50000Y-100000D01*
X-49962Y-100872D01*
X-49848Y-101736D01*
X-49659Y-102588D01*
X-49397Y-103420D01*
X-49063Y-104226D01*
X-48660Y-105000D01*
X-48192Y-105736D01*
X-47660Y-106428D01*
X-47071Y-107071D01*
X-46428Y-107660D01*
X-45736Y-108192D01*
X-45000Y-108660D01*
X-44226Y-109063D01*
X-43420Y-109397D01*
X-42588Y-109659D01*
X-41736Y-109848D01*
X-40872Y-109962D01*
X-40000Y-110000D01*
X40000Y-110000D01*
X40872Y-109962D01*
X41736Y-109848D01*
X42588Y-109659D01*
X43420Y-109397D01*
X44226Y-109063D01*
X45000Y-108660D01*
X45736Y-108192D01*
X46428Y-107660D01*
X47071Y-107071D01*
X47660Y-106428D01*
X48192Y-105736D01*
X48660Y-105000D01*
X49063Y-104226D01*
X49397Y-103420D01*
X49659Y-102588D01*
X49848Y-101736D01*
X49962Y-100872D01*
X50000Y-100000D01*
X50000Y-85395D01*
X50190Y-81037D01*
X50759Y-76713D01*
X51703Y-72455D01*
X53014Y-68295D01*
X54683Y-64266D01*
X56697Y-60397D01*
X59040Y-56719D01*
X61695Y-53258D01*
X61977Y-52925D01*
X66354Y-47322D01*
X70226Y-41359D01*
X73563Y-35081D01*
X76341Y-28536D01*
X78537Y-21773D01*
X80136Y-14845D01*
X81125Y-7804D01*
X81497Y-704D01*
X81248Y6402D01*
X80381Y13459D01*
X78902Y20413D01*
X76823Y27212D01*
X74159Y33804D01*
X70930Y40139D01*
X67162Y46168D01*
X62882Y51846D01*
X61977Y52925D01*
X59292Y56362D01*
X56917Y60020D01*
X54869Y63871D01*
X53165Y67886D01*
X51818Y72034D01*
X50837Y76284D01*
X50230Y80603D01*
X50002Y84958D01*
X50000Y85395D01*
X50000Y100000D01*
X49962Y100872D01*
X49848Y101736D01*
X49659Y102588D01*
X49397Y103420D01*
X49063Y104226D01*
X48660Y105000D01*
X48192Y105736D01*
X47660Y106428D01*
X47071Y107071D01*
X46428Y107660D01*
X45736Y108192D01*
X45000Y108660D01*
X44226Y109063D01*
X43420Y109397D01*
X42588Y109659D01*
X41736Y109848D01*
X40872Y109962D01*
X40000Y110000D01*
X-40000Y110000D01*
X-40872Y109962D01*
X-41736Y109848D01*
X-42588Y109659D01*
X-43420Y109397D01*
X-44226Y109063D01*
X-45000Y108660D01*
X-45736Y108192D01*
X-46428Y107660D01*
X-47071Y107071D01*
X-47660Y106428D01*
X-48192Y105736D01*
X-48660Y105000D01*
X-49063Y104226D01*
X-49397Y103420D01*
X-49659Y102588D01*
X-49848Y101736D01*
X-49962Y100872D01*
X-50000Y100000D01*
X-50000Y85395D01*
X-50190Y81037D01*
X-50759Y76713D01*
X-51703Y72455D01*
X-53014Y68295D01*
X-54683Y64266D01*
X-56697Y60397D01*
X-59040Y56719D01*
X-61695Y53258D01*
X-61977Y52925D01*
X-66354Y47322D01*
X-70226Y41359D01*
X-73563Y35081D01*
X-76341Y28536D01*
X-78537Y21773D01*
X-80136Y14845D01*
X-81125Y7804D01*
X-81497Y704D01*
X-81248Y-6402D01*
X-80381Y-13459D01*
X-78902Y-20413D01*
X-76823Y-27212D01*
X-74159Y-33804D01*
X-70930Y-40139D01*
X-67162Y-46168D01*
X-62882Y-51846D01*
X-61977Y-52925D01*
X16000Y62476D02*
X15932Y61431D01*
X15795Y60392D01*
X15590Y59365D01*
X15319Y58353D01*
X14983Y57361D01*
X14582Y56393D01*
X14118Y55454D01*
X13595Y54546D01*
X13013Y53675D01*
X12375Y52844D01*
X11684Y52057D01*
X10943Y51316D01*
X10156Y50625D01*
X9325Y49988D01*
X8454Y49406D01*
X7546Y48882D01*
X6607Y48418D01*
X5639Y48017D01*
X4647Y47681D01*
X3635Y47410D01*
X2608Y47205D01*
X1569Y47069D01*
X524Y47000D01*
X-524Y47000D01*
X-1569Y47069D01*
X-2608Y47205D01*
X-3635Y47410D01*
X-4647Y47681D01*
X-5639Y48017D01*
X-6607Y48418D01*
X-7546Y48882D01*
X-8454Y49406D01*
X-9325Y49988D01*
X-10156Y50625D01*
X-10943Y51316D01*
X-11684Y52057D01*
X-12375Y52844D01*
X-13013Y53675D01*
X-13595Y54546D01*
X-14118Y55454D01*
X-14582Y56393D01*
X-14983Y57361D01*
X-15319Y58353D01*
X-15590Y59365D01*
X-15795Y60392D01*
X-15932Y61431D01*
X-16000Y62476D01*
X-16000Y63524D01*
X-15932Y64569D01*
X-15795Y65608D01*
X-15590Y66635D01*
X-15319Y67647D01*
X-14983Y68639D01*
X-14582Y69607D01*
X-14118Y70546D01*
X-13595Y71454D01*
X-13013Y72325D01*
X-12375Y73156D01*
X-11684Y73943D01*
X-10943Y74684D01*
X-10156Y75375D01*
X-9325Y76013D01*
X-8454Y76595D01*
X-7546Y77118D01*
X-6607Y77582D01*
X-5639Y77983D01*
X-4647Y78319D01*
X-3635Y78590D01*
X-2608Y78795D01*
X-1569Y78932D01*
X-524Y79000D01*
X524Y79000D01*
X1569Y78932D01*
X2608Y78795D01*
X3635Y78590D01*
X4647Y78319D01*
X5639Y77983D01*
X6607Y77582D01*
X7546Y77118D01*
X8454Y76595D01*
X9325Y76013D01*
X10156Y75375D01*
X10943Y74684D01*
X11684Y73943D01*
X12375Y73156D01*
X13013Y72325D01*
X13595Y71454D01*
X14118Y70546D01*
X14582Y69607D01*
X14983Y68639D01*
X15319Y67647D01*
X15590Y66635D01*
X15795Y65608D01*
X15932Y64569D01*
X16000Y63524D01*
X16000Y62476D01*
X-36000Y-437D02*
X-36076Y-1307D01*
X-36228Y-2166D01*
X-36454Y-3010D01*
X-36752Y-3830D01*
X-37121Y-4622D01*
X-37558Y-5378D01*
X-38059Y-6093D01*
X-38620Y-6762D01*
X-39238Y-7380D01*
X-39907Y-7941D01*
X-40622Y-8442D01*
X-41378Y-8879D01*
X-42170Y-9248D01*
X-42990Y-9546D01*
X-43834Y-9772D01*
X-44694Y-9924D01*
X-45563Y-10000D01*
X-46437Y-10000D01*
X-47307Y-9924D01*
X-48166Y-9772D01*
X-49010Y-9546D01*
X-49830Y-9248D01*
X-50622Y-8879D01*
X-51378Y-8442D01*
X-52093Y-7941D01*
X-52762Y-7380D01*
X-53380Y-6762D01*
X-53941Y-6093D01*
X-54442Y-5378D01*
X-54879Y-4622D01*
X-55248Y-3830D01*
X-55546Y-3010D01*
X-55772Y-2166D01*
X-55924Y-1307D01*
X-56000Y-437D01*
X-56000Y437D01*
X-55924Y1307D01*
X-55772Y2166D01*
X-55546Y3010D01*
X-55248Y3830D01*
X-54879Y4622D01*
X-54442Y5378D01*
X-53941Y6093D01*
X-53380Y6762D01*
X-52762Y7380D01*
X-52093Y7941D01*
X-51378Y8442D01*
X-50622Y8879D01*
X-49830Y9248D01*
X-49010Y9546D01*
X-48166Y9772D01*
X-47307Y9924D01*
X-46437Y10000D01*
X-45563Y10000D01*
X-44694Y9924D01*
X-43834Y9772D01*
X-42990Y9546D01*
X-42170Y9248D01*
X-41378Y8879D01*
X-40622Y8442D01*
X-39907Y7941D01*
X-39238Y7380D01*
X-38620Y6762D01*
X-38059Y6093D01*
X-37558Y5378D01*
X-37121Y4622D01*
X-36752Y3830D01*
X-36454Y3010D01*
X-36228Y2166D01*
X-36076Y1307D01*
X-36000Y437D01*
X-36000Y-437D01*
X56000Y-437D02*
X55924Y-1307D01*
X55772Y-2166D01*
X55546Y-3010D01*
X55248Y-3830D01*
X54879Y-4622D01*
X54442Y-5378D01*
X53941Y-6093D01*
X53380Y-6762D01*
X52762Y-7380D01*
X52093Y-7941D01*
X51378Y-8442D01*
X50622Y-8879D01*
X49830Y-9248D01*
X49010Y-9546D01*
X48166Y-9772D01*
X47307Y-9924D01*
X46437Y-10000D01*
X45563Y-10000D01*
X44694Y-9924D01*
X43834Y-9772D01*
X42990Y-9546D01*
X42170Y-9248D01*
X41378Y-8879D01*
X40622Y-8442D01*
X39907Y-7941D01*
X39238Y-7380D01*
X38620Y-6762D01*
X38059Y-6093D01*
X37558Y-5378D01*
X37121Y-4622D01*
X36752Y-3830D01*
X36454Y-3010D01*
X36228Y-2166D01*
X36076Y-1307D01*
X36000Y-437D01*
X36000Y437D01*
X36076Y1307D01*
X36228Y2166D01*
X36454Y3010D01*
X36752Y3830D01*
X37121Y4622D01*
X37558Y5378D01*
X38059Y6093D01*
X38620Y6762D01*
X39238Y7380D01*
X39907Y7941D01*
X40622Y8442D01*
X41378Y8879D01*
X42170Y9248D01*
X42990Y9546D01*
X43834Y9772D01*
X44694Y9924D01*
X45563Y10000D01*
X46437Y10000D01*
X47307Y9924D01*
X48166Y9772D01*
X49010Y9546D01*
X49830Y9248D01*
X50622Y8879D01*
X51378Y8442D01*
X52093Y7941D01*
X52762Y7380D01*
X53380Y6762D01*
X53941Y6093D01*
X54442Y5378D01*
X54879Y4622D01*
X55248Y3830D01*
X55546Y3010D01*
X55772Y2166D01*
X55924Y1307D01*
X56000Y437D01*
X56000Y-437D01*
X16000Y-63524D02*
X15932Y-64569D01*
X15795Y-65608D01*
X15590Y-66635D01*
X15319Y-67647D01*
X14983Y-68639D01*
X14582Y-69607D01*
X14118Y-70546D01*
X13595Y-71454D01*
X13013Y-72325D01*
X12375Y-73156D01*
X11684Y-73943D01*
X10943Y-74684D01*
X10156Y-75375D01*
X9325Y-76013D01*
X8454Y-76595D01*
X7546Y-77118D01*
X6607Y-77582D01*
X5639Y-77983D01*
X4647Y-78319D01*
X3635Y-78590D01*
X2608Y-78795D01*
X1569Y-78932D01*
X524Y-79000D01*
X-524Y-79000D01*
X-1569Y-78932D01*
X-2608Y-78795D01*
X-3635Y-78590D01*
X-4647Y-78319D01*
X-5639Y-77983D01*
X-6607Y-77582D01*
X-7546Y-77118D01*
X-8454Y-76595D01*
X-9325Y-76013D01*
X-10156Y-75375D01*
X-10943Y-74684D01*
X-11684Y-73943D01*
X-12375Y-73156D01*
X-13013Y-72325D01*
X-13595Y-71454D01*
X-14118Y-70546D01*
X-14582Y-69607D01*
X-14983Y-68639D01*
X-15319Y-67647D01*
X-15590Y-66635D01*
X-15795Y-65608D01*
X-15932Y-64569D01*
X-16000Y-63524D01*
X-16000Y-62476D01*
X-15932Y-61431D01*
X-15795Y-60392D01*
X-15590Y-59365D01*
X-15319Y-58353D01*
X-14983Y-57361D01*
X-14582Y-56393D01*
X-14118Y-55454D01*
X-13595Y-54546D01*
X-13013Y-53675D01*
X-12375Y-52844D01*
X-11684Y-52057D01*
X-10943Y-51316D01*
X-10156Y-50625D01*
X-9325Y-49988D01*
X-8454Y-49406D01*
X-7546Y-48882D01*
X-6607Y-48418D01*
X-5639Y-48017D01*
X-4647Y-47681D01*
X-3635Y-47410D01*
X-2608Y-47205D01*
X-1569Y-47069D01*
X-524Y-47000D01*
X524Y-47000D01*
X1569Y-47069D01*
X2608Y-47205D01*
X3635Y-47410D01*
X4647Y-47681D01*
X5639Y-48017D01*
X6607Y-48418D01*
X7546Y-48882D01*
X8454Y-49406D01*
X9325Y-49988D01*
X10156Y-50625D01*
X10943Y-51316D01*
X11684Y-52057D01*
X12375Y-52844D01*
X13013Y-53675D01*
X13595Y-54546D01*
X14118Y-55454D01*
X14582Y-56393D01*
X14983Y-57361D01*
X15319Y-58353D01*
X15590Y-59365D01*
X15795Y-60392D01*
X15932Y-61431D01*
X16000Y-62476D01*
X16000Y-63524D01*
M02*
