# Supplementary material for: Synchronising an IMX219 image sensor and AS7265x spectral sensor to make a novel low-cost spectral camera
Source: HardwareX. 2024 Aug 23;19:e00573. doi: 10.1016/j.ohx.2024.e00573 (PMC11402322; doi:10.1016/j.ohx.2024.e00573)
Supplement: Supplementary Data 1 [file mmc1.zip › SFH4737 mount.brd]

<?xml version="1.0" encoding="utf-8"?>
<!DOCTYPE eagle SYSTEM "eagle.dtd">
<eagle version="9.6.2">
<drawing>
<settings>
<setting alwaysvectorfont="yes"/>
<setting verticaltext="up"/>
</settings>
<grid distance="0.5" unitdist="mm" unit="mm" style="lines" multiple="1" display="yes" altdistance="0.1" altunitdist="mm" altunit="mm"/>
<layers>
<layer number="1" name="Top" color="4" fill="1" visible="yes" active="yes"/>
<layer number="2" name="Route2" color="16" fill="1" visible="no" active="no"/>
<layer number="3" name="Route3" color="17" fill="1" visible="no" active="no"/>
<layer number="4" name="Route4" color="18" fill="1" visible="no" active="no"/>
<layer number="5" name="Route5" color="19" fill="1" visible="no" active="no"/>
<layer number="6" name="Route6" color="25" fill="1" visible="no" active="no"/>
<layer number="7" name="Route7" color="26" fill="1" visible="no" active="no"/>
<layer number="8" name="Route8" color="27" fill="1" visible="no" active="no"/>
<layer number="9" name="Route9" color="28" fill="1" visible="no" active="no"/>
<layer number="10" name="Route10" color="29" fill="1" visible="no" active="no"/>
<layer number="11" name="Route11" color="30" fill="1" visible="no" active="no"/>
<layer number="12" name="Route12" color="20" fill="1" visible="no" active="no"/>
<layer number="13" name="Route13" color="21" fill="1" visible="no" active="no"/>
<layer number="14" name="Route14" color="22" fill="1" visible="no" active="no"/>
<layer number="15" name="Route15" color="23" fill="1" visible="no" active="no"/>
<layer number="16" name="Bottom" color="1" fill="1" visible="yes" active="yes"/>
<layer number="17" name="Pads" color="2" fill="1" visible="yes" active="yes"/>
<layer number="18" name="Vias" color="2" fill="1" visible="yes" active="yes"/>
<layer number="19" name="Unrouted" color="6" fill="1" visible="yes" active="yes"/>
<layer number="20" name="Dimension" color="24" fill="1" visible="yes" active="yes"/>
<layer number="21" name="tPlace" color="7" fill="1" visible="yes" active="yes"/>
<layer number="22" name="bPlace" color="7" fill="1" visible="yes" active="yes"/>
<layer number="23" name="tOrigins" color="15" fill="1" visible="yes" active="yes"/>
<layer number="24" name="bOrigins" color="15" fill="1" visible="yes" active="yes"/>
<layer number="25" name="tNames" color="7" fill="1" visible="yes" active="yes"/>
<layer number="26" name="bNames" color="7" fill="1" visible="yes" active="yes"/>
<layer number="27" name="tValues" color="7" fill="1" visible="yes" active="yes"/>
<layer number="28" name="bValues" color="7" fill="1" visible="yes" active="yes"/>
<layer number="29" name="tStop" color="7" fill="3" visible="yes" active="yes"/>
<layer number="30" name="bStop" color="7" fill="6" visible="no" active="yes"/>
<layer number="31" name="tCream" color="7" fill="4" visible="yes" active="yes"/>
<layer number="32" name="bCream" color="7" fill="5" visible="no" active="yes"/>
<layer number="33" name="tFinish" color="6" fill="3" visible="no" active="yes"/>
<layer number="34" name="bFinish" color="6" fill="6" visible="no" active="yes"/>
<layer number="35" name="tGlue" color="7" fill="4" visible="no" active="yes"/>
<layer number="36" name="bGlue" color="7" fill="5" visible="no" active="yes"/>
<layer number="37" name="tTest" color="7" fill="1" visible="no" active="yes"/>
<layer number="38" name="bTest" color="7" fill="1" visible="no" active="yes"/>
<layer number="39" name="tKeepout" color="4" fill="11" visible="yes" active="yes"/>
<layer number="40" name="bKeepout" color="1" fill="11" visible="yes" active="yes"/>
<layer number="41" name="tRestrict" color="4" fill="10" visible="yes" active="yes"/>
<layer number="42" name="bRestrict" color="1" fill="10" visible="yes" active="yes"/>
<layer number="43" name="vRestrict" color="2" fill="10" visible="yes" active="yes"/>
<layer number="44" name="Drills" color="7" fill="1" visible="no" active="yes"/>
<layer number="45" name="Holes" color="7" fill="1" visible="yes" active="yes"/>
<layer number="46" name="Milling" color="3" fill="1" visible="no" active="yes"/>
<layer number="47" name="Measures" color="7" fill="1" visible="no" active="yes"/>
<layer number="48" name="Document" color="7" fill="1" visible="yes" active="yes"/>
<layer number="49" name="Reference" color="7" fill="1" visible="yes" active="yes"/>
<layer number="51" name="tDocu" color="7" fill="1" visible="yes" active="yes"/>
<layer number="52" name="bDocu" color="7" fill="1" visible="yes" active="yes"/>
<layer number="88" name="SimResults" color="9" fill="1" visible="no" active="no"/>
<layer number="89" name="SimProbes" color="9" fill="1" visible="no" active="no"/>
<layer number="90" name="Modules" color="5" fill="1" visible="no" active="no"/>
<layer number="91" name="Nets" color="2" fill="1" visible="no" active="no"/>
<layer number="92" name="Busses" color="1" fill="1" visible="no" active="no"/>
<layer number="93" name="Pins" color="2" fill="1" visible="no" active="no"/>
<layer number="94" name="Symbols" color="4" fill="1" visible="no" active="no"/>
<layer number="95" name="Names" color="7" fill="1" visible="no" active="no"/>
<layer number="96" name="Values" color="7" fill="1" visible="no" active="no"/>
<layer number="97" name="Info" color="7" fill="1" visible="no" active="no"/>
<layer number="98" name="Guide" color="6" fill="1" visible="no" active="no"/>
</layers>
<board>
<plain>
<wire x1="6.19771875" y1="-5.29251875" x2="6.19771875" y2="5.29251875" width="0.001" layer="20" curve="80.99"/>
<wire x1="6.19771875" y1="5.29251875" x2="5" y2="8.53946875" width="0.001" layer="20" curve="-40.5"/>
<wire x1="5" y1="8.53946875" x2="5" y2="10" width="0.001" layer="20"/>
<wire x1="5" y1="10" x2="4" y2="11" width="0.001" layer="20" curve="90"/>
<wire x1="4" y1="11" x2="-4" y2="11" width="0.001" layer="20"/>
<wire x1="-4" y1="11" x2="-5" y2="10" width="0.001" layer="20" curve="90"/>
<wire x1="-5" y1="10" x2="-5" y2="8.53946875" width="0.001" layer="20"/>
<wire x1="-5" y1="8.53946875" x2="-6.19771875" y2="5.29251875" width="0.001" layer="20" curve="-40.5"/>
<wire x1="-6.19771875" y1="5.29251875" x2="-6.19771875" y2="-5.29251875" width="0.001" layer="20" curve="80.99"/>
<wire x1="-6.19771875" y1="-5.29251875" x2="-5" y2="-8.53946875" width="0.001" layer="20" curve="-40.5"/>
<wire x1="-5" y1="-8.53946875" x2="-5" y2="-10" width="0.001" layer="20"/>
<wire x1="-5" y1="-10" x2="-4" y2="-11" width="0.001" layer="20" curve="90"/>
<wire x1="-4" y1="-11" x2="4" y2="-11" width="0.001" layer="20"/>
<wire x1="4" y1="-11" x2="5" y2="-10" width="0.001" layer="20" curve="90"/>
<wire x1="5" y1="-10" x2="5" y2="-8.53946875" width="0.001" layer="20"/>
<wire x1="5" y1="-8.53946875" x2="6.19771875" y2="-5.29251875" width="0.001" layer="20" curve="-40.5"/>
<hole x="0" y="6.3" drill="3.2"/>
<hole x="-4.6" y="0" drill="2"/>
<hole x="4.6" y="0" drill="2"/>
<hole x="0" y="-6.3" drill="3.2"/>
</plain>
<libraries>
<library name="wirepad" urn="urn:adsk.eagle:library:412">
<description>&lt;b&gt;Single Pads&lt;/b&gt;&lt;p&gt;
&lt;author&gt;Created by librarian@cadsoft.de&lt;/author&gt;</description>
<packages>
<package name="SMD1,27-2,54" urn="urn:adsk.eagle:footprint:30822/1" library_version="2">
<description>&lt;b&gt;SMD PAD&lt;/b&gt;</description>
<smd name="1" x="0" y="0" dx="1.27" dy="2.54" layer="1"/>
<text x="0" y="0" size="0.0254" layer="27">&gt;VALUE</text>
<text x="-0.8" y="-2.4" size="1.27" layer="25" rot="R90">&gt;NAME</text>
</package>
</packages>
<packages3d>
<package3d name="SMD1,27-2,54" urn="urn:adsk.eagle:package:30839/1" type="box" library_version="2">
<description>SMD PAD</description>
<packageinstances>
<packageinstance name="SMD1,27-2,54"/>
</packageinstances>
</package3d>
</packages3d>
</library>
<library name="OsramSFH4737">
<packages>
<package name="OSRAM_SFH4737">
<description>SFH4737 footprint</description>
<smd name="P$1" x="0" y="0.6" dx="1.5" dy="0.9" layer="1" stop="no" thermals="no" cream="no"/>
<smd name="P$2" x="0" y="-0.6" dx="1.5" dy="0.9" layer="1" stop="no" thermals="no" cream="no"/>
<rectangle x1="-1.5" y1="0.45" x2="-0.75" y2="1.05" layer="1"/>
<rectangle x1="0.75" y1="0.45" x2="1.5" y2="1.05" layer="1"/>
<rectangle x1="-1.5" y1="-1.05" x2="-0.75" y2="-0.45" layer="1"/>
<rectangle x1="0.75" y1="-1.05" x2="1.5" y2="-0.45" layer="1"/>
<rectangle x1="-0.77" y1="0.13" x2="0.77" y2="1.05" layer="29"/>
<rectangle x1="-0.77" y1="-1.05" x2="0.77" y2="-0.13" layer="29"/>
</package>
</packages>
</library>
</libraries>
<attributes>
</attributes>
<variantdefs>
</variantdefs>
<classes>
<class number="0" name="default" width="0" drill="0">
</class>
</classes>
<designrules name="default">
<description language="de">&lt;b&gt;EAGLE Design Rules&lt;/b&gt;
&lt;p&gt;
Die Standard-Design-Rules sind so gewählt, dass sie für 
die meisten Anwendungen passen. Sollte ihre Platine 
besondere Anforderungen haben, treffen Sie die erforderlichen
Einstellungen hier und speichern die Design Rules unter 
einem neuen Namen ab.</description>
<description language="en">&lt;b&gt;EAGLE Design Rules&lt;/b&gt;
&lt;p&gt;
The default Design Rules have been set to cover
a wide range of applications. Your particular design
may have different requirements, so please make the
necessary adjustments and save your customized
design rules under a new name.</description>
<param name="layerSetup" value="(1*16)"/>
<param name="mtCopper" value="0.035mm 0.035mm 0.035mm 0.035mm 0.035mm 0.035mm 0.035mm 0.035mm 0.035mm 0.035mm 0.035mm 0.035mm 0.035mm 0.035mm 0.035mm 0.035mm"/>
<param name="mtIsolate" value="1.5mm 0.15mm 0.2mm 0.15mm 0.2mm 0.15mm 0.2mm 0.15mm 0.2mm 0.15mm 0.2mm 0.15mm 0.2mm 0.15mm 0.2mm"/>
<param name="mdWireWire" value="6mil"/>
<param name="mdWirePad" value="6mil"/>
<param name="mdWireVia" value="6mil"/>
<param name="mdPadPad" value="6mil"/>
<param name="mdPadVia" value="6mil"/>
<param name="mdViaVia" value="6mil"/>
<param name="mdSmdPad" value="6mil"/>
<param name="mdSmdVia" value="6mil"/>
<param name="mdSmdSmd" value="6mil"/>
<param name="mdViaViaSameLayer" value="6mil"/>
<param name="mnLayersViaInSmd" value="2"/>
<param name="mdCopperDimension" value="40mil"/>
<param name="mdDrill" value="6mil"/>
<param name="mdSmdStop" value="0mil"/>
<param name="msWidth" value="6mil"/>
<param name="msDrill" value="0.35mm"/>
<param name="msMicroVia" value="9.99mm"/>
<param name="msBlindViaRatio" value="0.5"/>
<param name="rvPadTop" value="0.25"/>
<param name="rvPadInner" value="0.25"/>
<param name="rvPadBottom" value="0.25"/>
<param name="rvViaOuter" value="0.25"/>
<param name="rvViaInner" value="0.25"/>
<param name="rvMicroViaOuter" value="0.25"/>
<param name="rvMicroViaInner" value="0.25"/>
<param name="rlMinPadTop" value="10mil"/>
<param name="rlMaxPadTop" value="20mil"/>
<param name="rlMinPadInner" value="10mil"/>
<param name="rlMaxPadInner" value="20mil"/>
<param name="rlMinPadBottom" value="10mil"/>
<param name="rlMaxPadBottom" value="20mil"/>
<param name="rlMinViaOuter" value="8mil"/>
<param name="rlMaxViaOuter" value="20mil"/>
<param name="rlMinViaInner" value="8mil"/>
<param name="rlMaxViaInner" value="20mil"/>
<param name="rlMinMicroViaOuter" value="4mil"/>
<param name="rlMaxMicroViaOuter" value="20mil"/>
<param name="rlMinMicroViaInner" value="4mil"/>
<param name="rlMaxMicroViaInner" value="20mil"/>
<param name="psTop" value="-1"/>
<param name="psBottom" value="-1"/>
<param name="psFirst" value="-1"/>
<param name="psElongationLong" value="100"/>
<param name="psElongationOffset" value="100"/>
<param name="mvStopFrame" value="1"/>
<param name="mvCreamFrame" value="0"/>
<param name="mlMinStopFrame" value="4mil"/>
<param name="mlMaxStopFrame" value="4mil"/>
<param name="mlMinCreamFrame" value="0mil"/>
<param name="mlMaxCreamFrame" value="0mil"/>
<param name="mlViaStopLimit" value="0mil"/>
<param name="srRoundness" value="0"/>
<param name="srMinRoundness" value="0mil"/>
<param name="srMaxRoundness" value="0mil"/>
<param name="slThermalIsolate" value="10mil"/>
<param name="slThermalsForVias" value="0"/>
<param name="dpMaxLengthDifference" value="10mm"/>
<param name="dpGapFactor" value="2.5"/>
<param name="checkAngle" value="0"/>
<param name="checkFont" value="1"/>
<param name="checkRestrict" value="1"/>
<param name="checkStop" value="0"/>
<param name="checkValues" value="0"/>
<param name="checkNames" value="1"/>
<param name="checkWireStubs" value="1"/>
<param name="checkPolygonWidth" value="0"/>
<param name="useDiameter" value="13"/>
<param name="maxErrors" value="50"/>
</designrules>
<autorouter>
<pass name="Default">
<param name="RoutingGrid" value="50mil"/>
<param name="AutoGrid" value="1"/>
<param name="Efforts" value="0"/>
<param name="TopRouterVariant" value="1"/>
<param name="tpViaShape" value="round"/>
<param name="PrefDir.1" value="a"/>
<param name="PrefDir.2" value="0"/>
<param name="PrefDir.3" value="0"/>
<param name="PrefDir.4" value="0"/>
<param name="PrefDir.5" value="0"/>
<param name="PrefDir.6" value="0"/>
<param name="PrefDir.7" value="0"/>
<param name="PrefDir.8" value="0"/>
<param name="PrefDir.9" value="0"/>
<param name="PrefDir.10" value="0"/>
<param name="PrefDir.11" value="0"/>
<param name="PrefDir.12" value="0"/>
<param name="PrefDir.13" value="0"/>
<param name="PrefDir.14" value="0"/>
<param name="PrefDir.15" value="0"/>
<param name="PrefDir.16" value="a"/>
<param name="cfVia" value="8"/>
<param name="cfNonPref" value="5"/>
<param name="cfChangeDir" value="2"/>
<param name="cfOrthStep" value="2"/>
<param name="cfDiagStep" value="3"/>
<param name="cfExtdStep" value="0"/>
<param name="cfBonusStep" value="1"/>
<param name="cfMalusStep" value="1"/>
<param name="cfPadImpact" value="4"/>
<param name="cfSmdImpact" value="4"/>
<param name="cfBusImpact" value="0"/>
<param name="cfHugging" value="3"/>
<param name="cfAvoid" value="4"/>
<param name="cfPolygon" value="10"/>
<param name="cfBase.1" value="0"/>
<param name="cfBase.2" value="1"/>
<param name="cfBase.3" value="1"/>
<param name="cfBase.4" value="1"/>
<param name="cfBase.5" value="1"/>
<param name="cfBase.6" value="1"/>
<param name="cfBase.7" value="1"/>
<param name="cfBase.8" value="1"/>
<param name="cfBase.9" value="1"/>
<param name="cfBase.10" value="1"/>
<param name="cfBase.11" value="1"/>
<param name="cfBase.12" value="1"/>
<param name="cfBase.13" value="1"/>
<param name="cfBase.14" value="1"/>
<param name="cfBase.15" value="1"/>
<param name="cfBase.16" value="0"/>
<param name="mnVias" value="20"/>
<param name="mnSegments" value="9999"/>
<param name="mnExtdSteps" value="9999"/>
<param name="mnRipupLevel" value="10"/>
<param name="mnRipupSteps" value="100"/>
<param name="mnRipupTotal" value="100"/>
</pass>
<pass name="Follow-me" refer="Default" active="yes">
</pass>
<pass name="Busses" refer="Default" active="yes">
<param name="cfNonPref" value="4"/>
<param name="cfBusImpact" value="4"/>
<param name="cfHugging" value="0"/>
<param name="mnVias" value="0"/>
</pass>
<pass name="Route" refer="Default" active="yes">
</pass>
<pass name="Optimize1" refer="Default" active="yes">
<param name="cfVia" value="99"/>
<param name="cfExtdStep" value="10"/>
<param name="cfHugging" value="1"/>
<param name="mnExtdSteps" value="1"/>
<param name="mnRipupLevel" value="0"/>
</pass>
<pass name="Optimize2" refer="Optimize1" active="yes">
<param name="cfNonPref" value="0"/>
<param name="cfChangeDir" value="6"/>
<param name="cfExtdStep" value="0"/>
<param name="cfBonusStep" value="2"/>
<param name="cfMalusStep" value="2"/>
<param name="cfPadImpact" value="2"/>
<param name="cfSmdImpact" value="2"/>
<param name="cfHugging" value="0"/>
</pass>
<pass name="Optimize3" refer="Optimize2" active="yes">
<param name="cfChangeDir" value="8"/>
<param name="cfPadImpact" value="0"/>
<param name="cfSmdImpact" value="0"/>
</pass>
<pass name="Optimize4" refer="Optimize3" active="yes">
<param name="cfChangeDir" value="25"/>
</pass>
</autorouter>
<elements>
<element name="SFH4737" library="OsramSFH4737" package="OSRAM_SFH4737" value="OSRAM_SFH4737" x="0" y="0" smashed="yes" rot="R90"/>
<element name="VCC1" library="wirepad" library_urn="urn:adsk.eagle:library:412" package="SMD1,27-2,54" package3d_urn="urn:adsk.eagle:package:30839/1" value="" x="-2.5" y="-9.5" smashed="yes" rot="R90">
<attribute name="NAME" x="-4.7" y="-2.1" size="1.27" layer="25" rot="R270"/>
<attribute name="POPULARITY" value="15" x="-2.5" y="-9.5" size="1.778" layer="27" rot="R90" display="off"/>
<attribute name="VALUE" x="-2.5" y="-9.5" size="0.0254" layer="27" rot="R90"/>
</element>
<element name="VCC2" library="wirepad" library_urn="urn:adsk.eagle:library:412" package="SMD1,27-2,54" package3d_urn="urn:adsk.eagle:package:30839/1" value="" x="-2.5" y="9.5" smashed="yes" rot="R90">
<attribute name="NAME" x="-4.7" y="7.4" size="1.27" layer="25" rot="R270"/>
<attribute name="POPULARITY" value="15" x="-2.5" y="9.5" size="1.778" layer="27" rot="R90" display="off"/>
<attribute name="VALUE" x="-2.5" y="9.5" size="0.0254" layer="27" rot="R90"/>
</element>
<element name="GND1" library="wirepad" library_urn="urn:adsk.eagle:library:412" package="SMD1,27-2,54" package3d_urn="urn:adsk.eagle:package:30839/1" value="" x="2.5" y="-9.5" smashed="yes" rot="R90">
<attribute name="NAME" x="3.3" y="-2.1" size="1.27" layer="25" rot="R270"/>
<attribute name="POPULARITY" value="15" x="2.5" y="-9.5" size="1.778" layer="27" rot="R90" display="off"/>
<attribute name="VALUE" x="2.5" y="-9.5" size="0.0254" layer="27" rot="R90"/>
</element>
<element name="GND2" library="wirepad" library_urn="urn:adsk.eagle:library:412" package="SMD1,27-2,54" package3d_urn="urn:adsk.eagle:package:30839/1" value="" x="2.5" y="9.5" smashed="yes" rot="R90">
<attribute name="NAME" x="3.3" y="7.4" size="1.27" layer="25" rot="R270"/>
<attribute name="POPULARITY" value="15" x="2.5" y="9.5" size="1.778" layer="27" rot="R90" display="off"/>
<attribute name="VALUE" x="2.5" y="9.5" size="0.0254" layer="27" rot="R90"/>
</element>
</elements>
<signals>
<signal name="N$2">
<contactref element="SFH4737" pad="P$2"/>
<contactref element="GND1" pad="1"/>
<contactref element="GND2" pad="1"/>
<wire x1="0.905659375" y1="0.1698125" x2="0.6" y2="0" width="0.254" layer="1"/>
<wire x1="2.5" y1="9.5" x2="2.5" y2="7.85879375" width="0.508" layer="1"/>
<wire x1="2.5" y1="7.85879375" x2="2.87" y2="7.48879375" width="0.508" layer="1"/>
<wire x1="1.2183375" y1="0.3436" x2="1.079446875" y2="0.3436" width="0.508" layer="1"/>
<wire x1="1.079446875" y1="0.3436" x2="0.905659375" y2="0.1698125" width="0.508" layer="1"/>
<wire x1="2.87" y1="7.48879375" x2="2.87" y2="1.9952625" width="0.508" layer="1"/>
<wire x1="2.87" y1="1.9952625" x2="1.2183375" y2="0.3436" width="0.508" layer="1"/>
<wire x1="2.5" y1="-9.5" x2="2.5" y2="-7.85879375" width="0.508" layer="1"/>
<wire x1="2.5" y1="-7.85879375" x2="2.87" y2="-7.48879375" width="0.508" layer="1"/>
<wire x1="1.2183375" y1="-0.3436" x2="0.9436" y2="-0.3436" width="0.508" layer="1"/>
<wire x1="0.9436" y1="-0.3436" x2="0.6" y2="0" width="0.508" layer="1"/>
<wire x1="2.87" y1="-7.48879375" x2="2.87" y2="-1.9952625" width="0.508" layer="1"/>
<wire x1="2.87" y1="-1.9952625" x2="1.2183375" y2="-0.3436" width="0.508" layer="1"/>
</signal>
<signal name="N$3">
<contactref element="SFH4737" pad="P$1"/>
<contactref element="VCC1" pad="1"/>
<contactref element="VCC2" pad="1"/>
<wire x1="-2.5" y1="9.5" x2="-2.5" y2="7.85879375" width="0.508" layer="1"/>
<wire x1="-2.5" y1="7.85879375" x2="-2.87" y2="7.48879375" width="0.508" layer="1"/>
<wire x1="-1.2183375" y1="0.3436" x2="-0.9436" y2="0.3436" width="0.508" layer="1"/>
<wire x1="-0.9436" y1="0.3436" x2="-0.6" y2="0" width="0.508" layer="1"/>
<wire x1="-2.87" y1="7.48879375" x2="-2.87" y2="1.9952625" width="0.508" layer="1"/>
<wire x1="-2.87" y1="1.9952625" x2="-1.2183375" y2="0.3436" width="0.508" layer="1"/>
<wire x1="-2.5" y1="-9.5" x2="-2.5" y2="-7.85879375" width="0.508" layer="1"/>
<wire x1="-2.5" y1="-7.85879375" x2="-2.87" y2="-7.48879375" width="0.508" layer="1"/>
<wire x1="-1.2183375" y1="-0.3436" x2="-0.9436" y2="-0.3436" width="0.508" layer="1"/>
<wire x1="-0.9436" y1="-0.3436" x2="-0.6" y2="0" width="0.508" layer="1"/>
<wire x1="-2.87" y1="-7.48879375" x2="-2.87" y2="-1.9952625" width="0.508" layer="1"/>
<wire x1="-2.87" y1="-1.9952625" x2="-1.2183375" y2="-0.3436" width="0.508" layer="1"/>
</signal>
</signals>
<mfgpreviewcolors>
<mfgpreviewcolor name="soldermaskcolor" color="0xC8008000"/>
<mfgpreviewcolor name="silkscreencolor" color="0xFFFEFEFE"/>
<mfgpreviewcolor name="backgroundcolor" color="0xFF282828"/>
<mfgpreviewcolor name="coppercolor" color="0xFFFFBF00"/>
<mfgpreviewcolor name="substratecolor" color="0xFF786E46"/>
</mfgpreviewcolors>
</board>
</drawing>
<compatibility>
<note version="8.2" severity="warning">
Since Version 8.2, EAGLE supports online libraries. The ids
of those online libraries will not be understood (or retained)
with this version.
</note>
<note version="8.3" severity="warning">
Since Version 8.3, EAGLE supports URNs for individual library
assets (packages, symbols, and devices). The URNs of those assets
will not be understood (or retained) with this version.
</note>
<note version="8.3" severity="warning">
Since Version 8.3, EAGLE supports the association of 3D packages
with devices in libraries, schematics, and board files. Those 3D
packages will not be understood (or retained) with this version.
</note>
</compatibility>
</eagle>
