# Supplementary material for: Synchronising an IMX219 image sensor and AS7265x spectral sensor to make a novel low-cost spectral camera
Source: HardwareX. 2024 Aug 23;19:e00573. doi: 10.1016/j.ohx.2024.e00573 (PMC11402322; doi:10.1016/j.ohx.2024.e00573)
Supplement: Supplementary Data 1 [file mmc1.zip › SFH4737 mount.sch]

<?xml version="1.0" encoding="utf-8"?>
<!DOCTYPE eagle SYSTEM "eagle.dtd">
<eagle version="9.6.2">
<drawing>
<settings>
<setting alwaysvectorfont="no"/>
<setting verticaltext="up"/>
</settings>
<grid distance="0.1" unitdist="inch" unit="inch" style="lines" multiple="1" display="no" altdistance="0.01" altunitdist="inch" altunit="inch"/>
<layers>
<layer number="88" name="SimResults" color="9" fill="1" visible="yes" active="yes"/>
<layer number="89" name="SimProbes" color="9" fill="1" visible="yes" active="yes"/>
<layer number="90" name="Modules" color="5" fill="1" visible="yes" active="yes"/>
<layer number="91" name="Nets" color="2" fill="1" visible="yes" active="yes"/>
<layer number="92" name="Busses" color="1" fill="1" visible="yes" active="yes"/>
<layer number="93" name="Pins" color="2" fill="1" visible="no" active="yes"/>
<layer number="94" name="Symbols" color="4" fill="1" visible="yes" active="yes"/>
<layer number="95" name="Names" color="7" fill="1" visible="yes" active="yes"/>
<layer number="96" name="Values" color="7" fill="1" visible="yes" active="yes"/>
<layer number="97" name="Info" color="7" fill="1" visible="yes" active="yes"/>
<layer number="98" name="Guide" color="6" fill="1" visible="yes" active="yes"/>
</layers>
<schematic xreflabel="%F%N/%S.%C%R" xrefpart="/%S.%C%R">
<libraries>
<library name="OsramSFH4737">
<packages>
<package name="OSRAM_SFH4737">
<description>SFH4737 footprint</description>
<smd name="P$1" x="0" y="0.6" dx="1.5" dy="0.9" layer="1" stop="no" thermals="no" cream="no"/>
<smd name="P$2" x="0" y="-0.6" dx="1.5" dy="0.9" layer="1" stop="no" thermals="no" cream="no"/>
<rectangle x1="-1.5" y1="0.45" x2="-0.75" y2="1.05" layer="1"/>
<rectangle x1="0.75" y1="0.45" x2="1.5" y2="1.05" layer="1"/>
<rectangle x1="-1.5" y1="-1.05" x2="-0.75" y2="-0.45" layer="1"/>
<rectangle x1="0.75" y1="-1.05" x2="1.5" y2="-0.45" layer="1"/>
<rectangle x1="-0.77" y1="0.13" x2="0.77" y2="1.05" layer="29"/>
<rectangle x1="-0.77" y1="-1.05" x2="0.77" y2="-0.13" layer="29"/>
</package>
</packages>
<symbols>
<symbol name="OSRAM_SFH4737">
<wire x1="1.27" y1="0" x2="0" y2="-2.54" width="0.254" layer="94"/>
<wire x1="0" y1="-2.54" x2="-1.27" y2="0" width="0.254" layer="94"/>
<wire x1="1.27" y1="-2.54" x2="0" y2="-2.54" width="0.254" layer="94"/>
<wire x1="0" y1="-2.54" x2="-1.27" y2="-2.54" width="0.254" layer="94"/>
<wire x1="1.27" y1="0" x2="0" y2="0" width="0.254" layer="94"/>
<wire x1="0" y1="0" x2="-1.27" y2="0" width="0.254" layer="94"/>
<wire x1="-2.032" y1="-0.762" x2="-3.429" y2="-2.159" width="0.1524" layer="94"/>
<wire x1="-1.905" y1="-1.905" x2="-3.302" y2="-3.302" width="0.1524" layer="94"/>
<text x="3.556" y="-4.572" size="1.778" layer="95" rot="R90">&gt;NAME</text>
<pin name="C" x="0" y="-5.08" visible="off" length="short" direction="pas" rot="R90"/>
<pin name="A" x="0" y="2.54" visible="off" length="short" direction="pas" rot="R270"/>
<polygon width="0.1524" layer="94">
<vertex x="-3.429" y="-2.159"/>
<vertex x="-3.048" y="-1.27"/>
<vertex x="-2.54" y="-1.778"/>
</polygon>
<polygon width="0.1524" layer="94">
<vertex x="-3.302" y="-3.302"/>
<vertex x="-2.921" y="-2.413"/>
<vertex x="-2.413" y="-2.921"/>
</polygon>
</symbol>
</symbols>
<devicesets>
<deviceset name="OSRAM_SFH4737">
<description>Osram 4737 LED</description>
<gates>
<gate name="G$1" symbol="OSRAM_SFH4737" x="0" y="2.54"/>
</gates>
<devices>
<device name="" package="OSRAM_SFH4737">
<connects>
<connect gate="G$1" pin="A" pad="P$1"/>
<connect gate="G$1" pin="C" pad="P$2"/>
</connects>
<technologies>
<technology name=""/>
</technologies>
</device>
</devices>
</deviceset>
</devicesets>
</library>
<library name="wirepad" urn="urn:adsk.eagle:library:412">
<description>&lt;b&gt;Single Pads&lt;/b&gt;&lt;p&gt;
&lt;author&gt;Created by librarian@cadsoft.de&lt;/author&gt;</description>
<packages>
<package name="SMD1,27-2,54" urn="urn:adsk.eagle:footprint:30822/1" library_version="2">
<description>&lt;b&gt;SMD PAD&lt;/b&gt;</description>
<smd name="1" x="0" y="0" dx="1.27" dy="2.54" layer="1"/>
<text x="0" y="0" size="0.0254" layer="27">&gt;VALUE</text>
<text x="-0.8" y="-2.4" size="1.27" layer="25" rot="R90">&gt;NAME</text>
</package>
</packages>
<packages3d>
<package3d name="SMD1,27-2,54" urn="urn:adsk.eagle:package:30839/1" type="box" library_version="2">
<description>SMD PAD</description>
<packageinstances>
<packageinstance name="SMD1,27-2,54"/>
</packageinstances>
</package3d>
</packages3d>
<symbols>
<symbol name="PAD" urn="urn:adsk.eagle:symbol:30808/1" library_version="2">
<wire x1="-1.016" y1="1.016" x2="1.016" y2="-1.016" width="0.254" layer="94"/>
<wire x1="-1.016" y1="-1.016" x2="1.016" y2="1.016" width="0.254" layer="94"/>
<text x="-1.143" y="1.8542" size="1.778" layer="95">&gt;NAME</text>
<text x="-1.143" y="-3.302" size="1.778" layer="96">&gt;VALUE</text>
<pin name="P" x="2.54" y="0" visible="off" length="short" direction="pas" rot="R180"/>
</symbol>
</symbols>
<devicesets>
<deviceset name="SMD2" urn="urn:adsk.eagle:component:30857/2" prefix="PAD" uservalue="yes" library_version="2">
<description>&lt;b&gt;SMD PAD&lt;/b&gt;</description>
<gates>
<gate name="1" symbol="PAD" x="0" y="0"/>
</gates>
<devices>
<device name="" package="SMD1,27-2,54">
<connects>
<connect gate="1" pin="P" pad="1"/>
</connects>
<package3dinstances>
<package3dinstance package3d_urn="urn:adsk.eagle:package:30839/1"/>
</package3dinstances>
<technologies>
<technology name="">
<attribute name="POPULARITY" value="15" constant="no"/>
</technology>
</technologies>
</device>
</devices>
</deviceset>
</devicesets>
</library>
</libraries>
<attributes>
</attributes>
<variantdefs>
</variantdefs>
<classes>
<class number="0" name="default" width="0" drill="0">
</class>
</classes>
<parts>
<part name="SFH4737" library="OsramSFH4737" deviceset="OSRAM_SFH4737" device=""/>
<part name="VCC1" library="wirepad" library_urn="urn:adsk.eagle:library:412" deviceset="SMD2" device="" package3d_urn="urn:adsk.eagle:package:30839/1"/>
<part name="VCC2" library="wirepad" library_urn="urn:adsk.eagle:library:412" deviceset="SMD2" device="" package3d_urn="urn:adsk.eagle:package:30839/1"/>
<part name="GND1" library="wirepad" library_urn="urn:adsk.eagle:library:412" deviceset="SMD2" device="" package3d_urn="urn:adsk.eagle:package:30839/1"/>
<part name="GND2" library="wirepad" library_urn="urn:adsk.eagle:library:412" deviceset="SMD2" device="" package3d_urn="urn:adsk.eagle:package:30839/1"/>
</parts>
<sheets>
<sheet>
<plain>
</plain>
<instances>
<instance part="SFH4737" gate="G$1" x="68.58" y="53.34" smashed="yes" rot="R90">
<attribute name="NAME" x="75.692" y="56.896" size="1.778" layer="95" rot="R180"/>
</instance>
<instance part="VCC1" gate="1" x="53.34" y="60.96" smashed="yes">
<attribute name="NAME" x="52.197" y="62.8142" size="1.778" layer="95"/>
<attribute name="VALUE" x="52.197" y="57.658" size="1.778" layer="96"/>
</instance>
<instance part="VCC2" gate="1" x="53.34" y="45.72" smashed="yes">
<attribute name="NAME" x="52.197" y="47.5742" size="1.778" layer="95"/>
<attribute name="VALUE" x="52.197" y="42.418" size="1.778" layer="96"/>
</instance>
<instance part="GND1" gate="1" x="88.9" y="60.96" smashed="yes" rot="R180">
<attribute name="NAME" x="90.043" y="59.1058" size="1.778" layer="95" rot="R180"/>
<attribute name="VALUE" x="90.043" y="64.262" size="1.778" layer="96" rot="R180"/>
</instance>
<instance part="GND2" gate="1" x="88.9" y="45.72" smashed="yes" rot="R180">
<attribute name="NAME" x="90.043" y="43.8658" size="1.778" layer="95" rot="R180"/>
<attribute name="VALUE" x="90.043" y="49.022" size="1.778" layer="96" rot="R180"/>
</instance>
</instances>
<busses>
</busses>
<nets>
<net name="N$2" class="0">
<segment>
<pinref part="SFH4737" gate="G$1" pin="C"/>
<wire x1="78.74" y1="53.34" x2="73.66" y2="53.34" width="0.1524" layer="91"/>
<junction x="78.74" y="53.34"/>
<wire x1="78.74" y1="53.34" x2="78.74" y2="60.96" width="0.1524" layer="91"/>
<wire x1="78.74" y1="53.34" x2="78.74" y2="45.72" width="0.1524" layer="91"/>
<pinref part="GND1" gate="1" pin="P"/>
<wire x1="86.36" y1="60.96" x2="78.74" y2="60.96" width="0.1524" layer="91"/>
<pinref part="GND2" gate="1" pin="P"/>
<wire x1="86.36" y1="45.72" x2="78.74" y2="45.72" width="0.1524" layer="91"/>
</segment>
</net>
<net name="N$3" class="0">
<segment>
<pinref part="SFH4737" gate="G$1" pin="A"/>
<wire x1="63.5" y1="53.34" x2="66.04" y2="53.34" width="0.1524" layer="91"/>
<junction x="63.5" y="53.34"/>
<wire x1="63.5" y1="53.34" x2="63.5" y2="60.96" width="0.1524" layer="91"/>
<wire x1="63.5" y1="53.34" x2="63.5" y2="45.72" width="0.1524" layer="91"/>
<pinref part="VCC1" gate="1" pin="P"/>
<wire x1="55.88" y1="60.96" x2="63.5" y2="60.96" width="0.1524" layer="91"/>
<pinref part="VCC2" gate="1" pin="P"/>
<wire x1="55.88" y1="45.72" x2="63.5" y2="45.72" width="0.1524" layer="91"/>
</segment>
</net>
</nets>
</sheet>
</sheets>
</schematic>
</drawing>
<compatibility>
<note version="8.2" severity="warning">
Since Version 8.2, EAGLE supports online libraries. The ids
of those online libraries will not be understood (or retained)
with this version.
</note>
<note version="8.3" severity="warning">
Since Version 8.3, EAGLE supports URNs for individual library
assets (packages, symbols, and devices). The URNs of those assets
will not be understood (or retained) with this version.
</note>
<note version="8.3" severity="warning">
Since Version 8.3, EAGLE supports the association of 3D packages
with devices in libraries, schematics, and board files. Those 3D
packages will not be understood (or retained) with this version.
</note>
</compatibility>
</eagle>
