# Supplementary material for: Synchronising an IMX219 image sensor and AS7265x spectral sensor to make a novel low-cost spectral camera
Source: HardwareX. 2024 Aug 23;19:e00573. doi: 10.1016/j.ohx.2024.e00573 (PMC11402322; doi:10.1016/j.ohx.2024.e00573)
Supplement: Supplementary Data 1 [file mmc1.zip › silkscreen_top.gbr]

G04 EAGLE Gerber RS-274X export*
G75*
%MOMM*%
%FSLAX34Y34*%
%LPD*%
%INSilkscreen Top*%
%IPPOS*%
%AMOC8*
5,1,8,0,0,1.08239X$1,22.5*%
G01*
%ADD10C,0.101600*%


D10*
X-46492Y-59128D02*
X-34808Y-55234D01*
X-46492Y-51339D01*
X-34808Y-44486D02*
X-34808Y-41889D01*
X-34808Y-44486D02*
X-34810Y-44585D01*
X-34816Y-44685D01*
X-34825Y-44784D01*
X-34838Y-44882D01*
X-34855Y-44980D01*
X-34876Y-45078D01*
X-34901Y-45174D01*
X-34929Y-45269D01*
X-34961Y-45363D01*
X-34996Y-45456D01*
X-35035Y-45548D01*
X-35078Y-45638D01*
X-35123Y-45726D01*
X-35173Y-45813D01*
X-35225Y-45897D01*
X-35281Y-45980D01*
X-35339Y-46060D01*
X-35401Y-46138D01*
X-35466Y-46213D01*
X-35534Y-46286D01*
X-35604Y-46356D01*
X-35677Y-46424D01*
X-35752Y-46489D01*
X-35830Y-46551D01*
X-35910Y-46609D01*
X-35993Y-46665D01*
X-36077Y-46717D01*
X-36164Y-46767D01*
X-36252Y-46812D01*
X-36342Y-46855D01*
X-36434Y-46894D01*
X-36527Y-46929D01*
X-36621Y-46961D01*
X-36716Y-46989D01*
X-36812Y-47014D01*
X-36910Y-47035D01*
X-37008Y-47052D01*
X-37106Y-47065D01*
X-37205Y-47074D01*
X-37305Y-47080D01*
X-37404Y-47082D01*
X-43896Y-47082D01*
X-43995Y-47080D01*
X-44095Y-47074D01*
X-44194Y-47065D01*
X-44292Y-47052D01*
X-44390Y-47035D01*
X-44488Y-47014D01*
X-44584Y-46989D01*
X-44679Y-46961D01*
X-44773Y-46929D01*
X-44866Y-46894D01*
X-44958Y-46855D01*
X-45048Y-46812D01*
X-45136Y-46767D01*
X-45223Y-46717D01*
X-45307Y-46665D01*
X-45390Y-46609D01*
X-45470Y-46551D01*
X-45548Y-46489D01*
X-45623Y-46424D01*
X-45696Y-46356D01*
X-45766Y-46286D01*
X-45834Y-46213D01*
X-45899Y-46138D01*
X-45961Y-46060D01*
X-46019Y-45980D01*
X-46075Y-45897D01*
X-46127Y-45813D01*
X-46177Y-45726D01*
X-46222Y-45638D01*
X-46265Y-45548D01*
X-46304Y-45456D01*
X-46339Y-45364D01*
X-46371Y-45269D01*
X-46399Y-45174D01*
X-46424Y-45078D01*
X-46445Y-44980D01*
X-46462Y-44882D01*
X-46475Y-44784D01*
X-46484Y-44685D01*
X-46490Y-44585D01*
X-46492Y-44486D01*
X-46492Y-41889D01*
X-34808Y-34961D02*
X-34808Y-32364D01*
X-34808Y-34961D02*
X-34810Y-35060D01*
X-34816Y-35160D01*
X-34825Y-35259D01*
X-34838Y-35357D01*
X-34855Y-35455D01*
X-34876Y-35553D01*
X-34901Y-35649D01*
X-34929Y-35744D01*
X-34961Y-35838D01*
X-34996Y-35931D01*
X-35035Y-36023D01*
X-35078Y-36113D01*
X-35123Y-36201D01*
X-35173Y-36288D01*
X-35225Y-36372D01*
X-35281Y-36455D01*
X-35339Y-36535D01*
X-35401Y-36613D01*
X-35466Y-36688D01*
X-35534Y-36761D01*
X-35604Y-36831D01*
X-35677Y-36899D01*
X-35752Y-36964D01*
X-35830Y-37026D01*
X-35910Y-37084D01*
X-35993Y-37140D01*
X-36077Y-37192D01*
X-36164Y-37242D01*
X-36252Y-37287D01*
X-36342Y-37330D01*
X-36434Y-37369D01*
X-36527Y-37404D01*
X-36621Y-37436D01*
X-36716Y-37464D01*
X-36812Y-37489D01*
X-36910Y-37510D01*
X-37008Y-37527D01*
X-37106Y-37540D01*
X-37205Y-37549D01*
X-37305Y-37555D01*
X-37404Y-37557D01*
X-43896Y-37557D01*
X-43995Y-37555D01*
X-44095Y-37549D01*
X-44194Y-37540D01*
X-44292Y-37527D01*
X-44390Y-37510D01*
X-44488Y-37489D01*
X-44584Y-37464D01*
X-44679Y-37436D01*
X-44773Y-37404D01*
X-44866Y-37369D01*
X-44958Y-37330D01*
X-45048Y-37287D01*
X-45136Y-37242D01*
X-45223Y-37192D01*
X-45307Y-37140D01*
X-45390Y-37084D01*
X-45470Y-37026D01*
X-45548Y-36964D01*
X-45623Y-36899D01*
X-45696Y-36831D01*
X-45766Y-36761D01*
X-45834Y-36688D01*
X-45899Y-36613D01*
X-45961Y-36535D01*
X-46019Y-36455D01*
X-46075Y-36372D01*
X-46127Y-36288D01*
X-46177Y-36201D01*
X-46222Y-36113D01*
X-46265Y-36023D01*
X-46304Y-35931D01*
X-46339Y-35839D01*
X-46371Y-35744D01*
X-46399Y-35649D01*
X-46424Y-35553D01*
X-46445Y-35455D01*
X-46462Y-35357D01*
X-46475Y-35259D01*
X-46484Y-35160D01*
X-46490Y-35060D01*
X-46492Y-34961D01*
X-46492Y-32364D01*
X-43896Y-27999D02*
X-46492Y-24754D01*
X-34808Y-24754D01*
X-34808Y-27999D02*
X-34808Y-21508D01*
X-46492Y35872D02*
X-34808Y39766D01*
X-46492Y43661D01*
X-34808Y50514D02*
X-34808Y53111D01*
X-34808Y50514D02*
X-34810Y50415D01*
X-34816Y50315D01*
X-34825Y50216D01*
X-34838Y50118D01*
X-34855Y50020D01*
X-34876Y49922D01*
X-34901Y49826D01*
X-34929Y49731D01*
X-34961Y49637D01*
X-34996Y49544D01*
X-35035Y49452D01*
X-35078Y49362D01*
X-35123Y49274D01*
X-35173Y49187D01*
X-35225Y49103D01*
X-35281Y49020D01*
X-35339Y48940D01*
X-35401Y48862D01*
X-35466Y48787D01*
X-35534Y48714D01*
X-35604Y48644D01*
X-35677Y48576D01*
X-35752Y48511D01*
X-35830Y48449D01*
X-35910Y48391D01*
X-35993Y48335D01*
X-36077Y48283D01*
X-36164Y48233D01*
X-36252Y48188D01*
X-36342Y48145D01*
X-36434Y48106D01*
X-36527Y48071D01*
X-36621Y48039D01*
X-36716Y48011D01*
X-36812Y47986D01*
X-36910Y47965D01*
X-37008Y47948D01*
X-37106Y47935D01*
X-37205Y47926D01*
X-37305Y47920D01*
X-37404Y47918D01*
X-43896Y47918D01*
X-43995Y47920D01*
X-44095Y47926D01*
X-44194Y47935D01*
X-44292Y47948D01*
X-44390Y47965D01*
X-44488Y47986D01*
X-44584Y48011D01*
X-44679Y48039D01*
X-44773Y48071D01*
X-44866Y48106D01*
X-44958Y48145D01*
X-45048Y48188D01*
X-45136Y48233D01*
X-45223Y48283D01*
X-45307Y48335D01*
X-45390Y48391D01*
X-45470Y48449D01*
X-45548Y48511D01*
X-45623Y48576D01*
X-45696Y48644D01*
X-45766Y48714D01*
X-45834Y48787D01*
X-45899Y48862D01*
X-45961Y48940D01*
X-46019Y49020D01*
X-46075Y49103D01*
X-46127Y49187D01*
X-46177Y49274D01*
X-46222Y49362D01*
X-46265Y49452D01*
X-46304Y49544D01*
X-46339Y49636D01*
X-46371Y49731D01*
X-46399Y49826D01*
X-46424Y49922D01*
X-46445Y50020D01*
X-46462Y50118D01*
X-46475Y50216D01*
X-46484Y50315D01*
X-46490Y50415D01*
X-46492Y50514D01*
X-46492Y53111D01*
X-34808Y60039D02*
X-34808Y62636D01*
X-34808Y60039D02*
X-34810Y59940D01*
X-34816Y59840D01*
X-34825Y59741D01*
X-34838Y59643D01*
X-34855Y59545D01*
X-34876Y59447D01*
X-34901Y59351D01*
X-34929Y59256D01*
X-34961Y59162D01*
X-34996Y59069D01*
X-35035Y58977D01*
X-35078Y58887D01*
X-35123Y58799D01*
X-35173Y58712D01*
X-35225Y58628D01*
X-35281Y58545D01*
X-35339Y58465D01*
X-35401Y58387D01*
X-35466Y58312D01*
X-35534Y58239D01*
X-35604Y58169D01*
X-35677Y58101D01*
X-35752Y58036D01*
X-35830Y57974D01*
X-35910Y57916D01*
X-35993Y57860D01*
X-36077Y57808D01*
X-36164Y57758D01*
X-36252Y57713D01*
X-36342Y57670D01*
X-36434Y57631D01*
X-36527Y57596D01*
X-36621Y57564D01*
X-36716Y57536D01*
X-36812Y57511D01*
X-36910Y57490D01*
X-37008Y57473D01*
X-37106Y57460D01*
X-37205Y57451D01*
X-37305Y57445D01*
X-37404Y57443D01*
X-43896Y57443D01*
X-43995Y57445D01*
X-44095Y57451D01*
X-44194Y57460D01*
X-44292Y57473D01*
X-44390Y57490D01*
X-44488Y57511D01*
X-44584Y57536D01*
X-44679Y57564D01*
X-44773Y57596D01*
X-44866Y57631D01*
X-44958Y57670D01*
X-45048Y57713D01*
X-45136Y57758D01*
X-45223Y57808D01*
X-45307Y57860D01*
X-45390Y57916D01*
X-45470Y57974D01*
X-45548Y58036D01*
X-45623Y58101D01*
X-45696Y58169D01*
X-45766Y58239D01*
X-45834Y58312D01*
X-45899Y58387D01*
X-45961Y58465D01*
X-46019Y58545D01*
X-46075Y58628D01*
X-46127Y58712D01*
X-46177Y58799D01*
X-46222Y58887D01*
X-46265Y58977D01*
X-46304Y59069D01*
X-46339Y59161D01*
X-46371Y59256D01*
X-46399Y59351D01*
X-46424Y59447D01*
X-46445Y59545D01*
X-46462Y59643D01*
X-46475Y59741D01*
X-46484Y59840D01*
X-46490Y59940D01*
X-46492Y60039D01*
X-46492Y62636D01*
X-46492Y70571D02*
X-46490Y70678D01*
X-46484Y70784D01*
X-46474Y70890D01*
X-46461Y70996D01*
X-46443Y71102D01*
X-46422Y71206D01*
X-46397Y71310D01*
X-46368Y71413D01*
X-46336Y71514D01*
X-46299Y71614D01*
X-46259Y71713D01*
X-46216Y71811D01*
X-46169Y71907D01*
X-46118Y72001D01*
X-46064Y72093D01*
X-46007Y72183D01*
X-45947Y72271D01*
X-45883Y72356D01*
X-45816Y72439D01*
X-45746Y72520D01*
X-45674Y72598D01*
X-45598Y72674D01*
X-45520Y72746D01*
X-45439Y72816D01*
X-45356Y72883D01*
X-45271Y72947D01*
X-45183Y73007D01*
X-45093Y73064D01*
X-45001Y73118D01*
X-44907Y73169D01*
X-44811Y73216D01*
X-44713Y73259D01*
X-44614Y73299D01*
X-44514Y73336D01*
X-44413Y73368D01*
X-44310Y73397D01*
X-44206Y73422D01*
X-44102Y73443D01*
X-43996Y73461D01*
X-43890Y73474D01*
X-43784Y73484D01*
X-43678Y73490D01*
X-43571Y73492D01*
X-46492Y70571D02*
X-46490Y70450D01*
X-46484Y70329D01*
X-46474Y70209D01*
X-46461Y70088D01*
X-46443Y69969D01*
X-46422Y69849D01*
X-46397Y69731D01*
X-46368Y69614D01*
X-46335Y69497D01*
X-46299Y69382D01*
X-46258Y69268D01*
X-46215Y69155D01*
X-46167Y69043D01*
X-46116Y68934D01*
X-46061Y68826D01*
X-46003Y68719D01*
X-45942Y68615D01*
X-45877Y68513D01*
X-45809Y68413D01*
X-45738Y68315D01*
X-45664Y68219D01*
X-45587Y68126D01*
X-45506Y68036D01*
X-45423Y67948D01*
X-45337Y67863D01*
X-45248Y67780D01*
X-45157Y67701D01*
X-45063Y67624D01*
X-44967Y67551D01*
X-44869Y67481D01*
X-44768Y67414D01*
X-44665Y67350D01*
X-44560Y67290D01*
X-44453Y67233D01*
X-44345Y67179D01*
X-44235Y67129D01*
X-44123Y67083D01*
X-44010Y67040D01*
X-43895Y67001D01*
X-41299Y72519D02*
X-41376Y72598D01*
X-41457Y72674D01*
X-41540Y72747D01*
X-41625Y72817D01*
X-41713Y72884D01*
X-41803Y72948D01*
X-41895Y73008D01*
X-41990Y73065D01*
X-42086Y73119D01*
X-42184Y73170D01*
X-42284Y73217D01*
X-42386Y73261D01*
X-42489Y73301D01*
X-42593Y73337D01*
X-42699Y73369D01*
X-42805Y73398D01*
X-42913Y73423D01*
X-43021Y73445D01*
X-43131Y73462D01*
X-43240Y73476D01*
X-43350Y73485D01*
X-43461Y73491D01*
X-43571Y73493D01*
X-41299Y72518D02*
X-34808Y67001D01*
X-34808Y73492D01*
X38701Y-57703D02*
X38701Y-59650D01*
X38701Y-57703D02*
X45192Y-57703D01*
X45192Y-61598D01*
X45190Y-61697D01*
X45184Y-61797D01*
X45175Y-61896D01*
X45162Y-61994D01*
X45145Y-62092D01*
X45124Y-62190D01*
X45099Y-62286D01*
X45071Y-62381D01*
X45039Y-62475D01*
X45004Y-62568D01*
X44965Y-62660D01*
X44922Y-62750D01*
X44877Y-62838D01*
X44827Y-62925D01*
X44775Y-63009D01*
X44719Y-63092D01*
X44661Y-63172D01*
X44599Y-63250D01*
X44534Y-63325D01*
X44466Y-63398D01*
X44396Y-63468D01*
X44323Y-63536D01*
X44248Y-63601D01*
X44170Y-63663D01*
X44090Y-63721D01*
X44007Y-63777D01*
X43923Y-63829D01*
X43836Y-63879D01*
X43748Y-63924D01*
X43658Y-63967D01*
X43566Y-64006D01*
X43473Y-64041D01*
X43379Y-64073D01*
X43284Y-64101D01*
X43188Y-64126D01*
X43090Y-64147D01*
X42992Y-64164D01*
X42894Y-64177D01*
X42795Y-64186D01*
X42695Y-64192D01*
X42596Y-64194D01*
X36104Y-64194D01*
X36104Y-64195D02*
X36005Y-64193D01*
X35905Y-64187D01*
X35806Y-64178D01*
X35708Y-64165D01*
X35610Y-64147D01*
X35512Y-64127D01*
X35416Y-64102D01*
X35320Y-64074D01*
X35226Y-64042D01*
X35133Y-64007D01*
X35042Y-63968D01*
X34952Y-63925D01*
X34863Y-63880D01*
X34777Y-63830D01*
X34692Y-63778D01*
X34610Y-63722D01*
X34530Y-63663D01*
X34452Y-63602D01*
X34376Y-63537D01*
X34303Y-63469D01*
X34233Y-63399D01*
X34165Y-63326D01*
X34100Y-63250D01*
X34039Y-63172D01*
X33980Y-63092D01*
X33924Y-63010D01*
X33872Y-62925D01*
X33823Y-62839D01*
X33777Y-62750D01*
X33734Y-62660D01*
X33695Y-62569D01*
X33660Y-62476D01*
X33628Y-62382D01*
X33600Y-62286D01*
X33575Y-62190D01*
X33555Y-62092D01*
X33537Y-61994D01*
X33524Y-61896D01*
X33515Y-61797D01*
X33509Y-61698D01*
X33507Y-61598D01*
X33508Y-61598D02*
X33508Y-57703D01*
X33508Y-52002D02*
X45192Y-52002D01*
X45192Y-45511D02*
X33508Y-52002D01*
X33508Y-45511D02*
X45192Y-45511D01*
X45192Y-39810D02*
X33508Y-39810D01*
X33508Y-36565D01*
X33510Y-36452D01*
X33516Y-36339D01*
X33526Y-36226D01*
X33540Y-36113D01*
X33557Y-36001D01*
X33579Y-35890D01*
X33604Y-35780D01*
X33634Y-35670D01*
X33667Y-35562D01*
X33704Y-35455D01*
X33744Y-35349D01*
X33789Y-35245D01*
X33837Y-35142D01*
X33888Y-35041D01*
X33943Y-34942D01*
X34001Y-34845D01*
X34063Y-34750D01*
X34128Y-34657D01*
X34196Y-34567D01*
X34267Y-34479D01*
X34342Y-34393D01*
X34419Y-34310D01*
X34499Y-34230D01*
X34582Y-34153D01*
X34668Y-34078D01*
X34756Y-34007D01*
X34846Y-33939D01*
X34939Y-33874D01*
X35034Y-33812D01*
X35131Y-33754D01*
X35230Y-33699D01*
X35331Y-33648D01*
X35434Y-33600D01*
X35538Y-33555D01*
X35644Y-33515D01*
X35751Y-33478D01*
X35859Y-33445D01*
X35969Y-33415D01*
X36079Y-33390D01*
X36190Y-33368D01*
X36302Y-33351D01*
X36415Y-33337D01*
X36528Y-33327D01*
X36641Y-33321D01*
X36754Y-33319D01*
X41946Y-33319D01*
X42059Y-33321D01*
X42172Y-33327D01*
X42285Y-33337D01*
X42398Y-33351D01*
X42510Y-33368D01*
X42621Y-33390D01*
X42731Y-33415D01*
X42841Y-33445D01*
X42949Y-33478D01*
X43056Y-33515D01*
X43162Y-33555D01*
X43266Y-33600D01*
X43369Y-33648D01*
X43470Y-33699D01*
X43569Y-33754D01*
X43666Y-33812D01*
X43761Y-33874D01*
X43854Y-33939D01*
X43944Y-34007D01*
X44032Y-34078D01*
X44118Y-34153D01*
X44201Y-34230D01*
X44281Y-34310D01*
X44358Y-34393D01*
X44433Y-34479D01*
X44504Y-34567D01*
X44572Y-34657D01*
X44637Y-34750D01*
X44699Y-34845D01*
X44757Y-34942D01*
X44812Y-35041D01*
X44863Y-35142D01*
X44911Y-35245D01*
X44956Y-35349D01*
X44996Y-35455D01*
X45033Y-35562D01*
X45066Y-35670D01*
X45096Y-35780D01*
X45121Y-35890D01*
X45143Y-36001D01*
X45160Y-36113D01*
X45174Y-36226D01*
X45184Y-36339D01*
X45190Y-36452D01*
X45192Y-36565D01*
X45192Y-39810D01*
X36104Y-27999D02*
X33508Y-24754D01*
X45192Y-24754D01*
X45192Y-27999D02*
X45192Y-21508D01*
X38701Y35350D02*
X38701Y37297D01*
X45192Y37297D01*
X45192Y33402D01*
X45190Y33303D01*
X45184Y33203D01*
X45175Y33104D01*
X45162Y33006D01*
X45145Y32908D01*
X45124Y32810D01*
X45099Y32714D01*
X45071Y32619D01*
X45039Y32525D01*
X45004Y32432D01*
X44965Y32340D01*
X44922Y32250D01*
X44877Y32162D01*
X44827Y32075D01*
X44775Y31991D01*
X44719Y31908D01*
X44661Y31828D01*
X44599Y31750D01*
X44534Y31675D01*
X44466Y31602D01*
X44396Y31532D01*
X44323Y31464D01*
X44248Y31399D01*
X44170Y31337D01*
X44090Y31279D01*
X44007Y31223D01*
X43923Y31171D01*
X43836Y31121D01*
X43748Y31076D01*
X43658Y31033D01*
X43566Y30994D01*
X43473Y30959D01*
X43379Y30927D01*
X43284Y30899D01*
X43188Y30874D01*
X43090Y30853D01*
X42992Y30836D01*
X42894Y30823D01*
X42795Y30814D01*
X42695Y30808D01*
X42596Y30806D01*
X36104Y30806D01*
X36005Y30808D01*
X35905Y30814D01*
X35806Y30823D01*
X35708Y30836D01*
X35610Y30854D01*
X35512Y30874D01*
X35416Y30899D01*
X35320Y30927D01*
X35226Y30959D01*
X35133Y30994D01*
X35042Y31033D01*
X34952Y31076D01*
X34863Y31121D01*
X34777Y31171D01*
X34692Y31223D01*
X34610Y31279D01*
X34530Y31338D01*
X34452Y31399D01*
X34376Y31464D01*
X34303Y31532D01*
X34233Y31602D01*
X34165Y31675D01*
X34100Y31751D01*
X34039Y31829D01*
X33980Y31909D01*
X33924Y31991D01*
X33872Y32076D01*
X33823Y32162D01*
X33777Y32251D01*
X33734Y32341D01*
X33695Y32432D01*
X33660Y32525D01*
X33628Y32619D01*
X33600Y32715D01*
X33575Y32811D01*
X33555Y32909D01*
X33537Y33007D01*
X33524Y33105D01*
X33515Y33204D01*
X33509Y33303D01*
X33507Y33403D01*
X33508Y33402D02*
X33508Y37297D01*
X33508Y42998D02*
X45192Y42998D01*
X45192Y49489D02*
X33508Y42998D01*
X33508Y49489D02*
X45192Y49489D01*
X45192Y55190D02*
X33508Y55190D01*
X33508Y58435D01*
X33510Y58548D01*
X33516Y58661D01*
X33526Y58774D01*
X33540Y58887D01*
X33557Y58999D01*
X33579Y59110D01*
X33604Y59220D01*
X33634Y59330D01*
X33667Y59438D01*
X33704Y59545D01*
X33744Y59651D01*
X33789Y59755D01*
X33837Y59858D01*
X33888Y59959D01*
X33943Y60058D01*
X34001Y60155D01*
X34063Y60250D01*
X34128Y60343D01*
X34196Y60433D01*
X34267Y60521D01*
X34342Y60607D01*
X34419Y60690D01*
X34499Y60770D01*
X34582Y60847D01*
X34668Y60922D01*
X34756Y60993D01*
X34846Y61061D01*
X34939Y61126D01*
X35034Y61188D01*
X35131Y61246D01*
X35230Y61301D01*
X35331Y61352D01*
X35434Y61400D01*
X35538Y61445D01*
X35644Y61485D01*
X35751Y61522D01*
X35859Y61555D01*
X35969Y61585D01*
X36079Y61610D01*
X36190Y61632D01*
X36302Y61649D01*
X36415Y61663D01*
X36528Y61673D01*
X36641Y61679D01*
X36754Y61681D01*
X41946Y61681D01*
X41946Y61682D02*
X42059Y61680D01*
X42172Y61674D01*
X42285Y61664D01*
X42398Y61650D01*
X42510Y61633D01*
X42621Y61611D01*
X42731Y61586D01*
X42841Y61556D01*
X42949Y61523D01*
X43056Y61486D01*
X43162Y61446D01*
X43266Y61401D01*
X43369Y61353D01*
X43470Y61302D01*
X43569Y61247D01*
X43666Y61189D01*
X43761Y61127D01*
X43854Y61062D01*
X43944Y60994D01*
X44032Y60923D01*
X44118Y60848D01*
X44201Y60771D01*
X44281Y60691D01*
X44358Y60608D01*
X44433Y60522D01*
X44504Y60434D01*
X44572Y60344D01*
X44637Y60251D01*
X44699Y60156D01*
X44757Y60059D01*
X44812Y59960D01*
X44863Y59859D01*
X44911Y59756D01*
X44956Y59652D01*
X44996Y59546D01*
X45033Y59439D01*
X45066Y59331D01*
X45096Y59221D01*
X45121Y59111D01*
X45143Y59000D01*
X45160Y58888D01*
X45174Y58775D01*
X45184Y58662D01*
X45190Y58549D01*
X45192Y58436D01*
X45192Y58435D02*
X45192Y55190D01*
X33508Y70571D02*
X33510Y70678D01*
X33516Y70784D01*
X33526Y70890D01*
X33539Y70996D01*
X33557Y71102D01*
X33578Y71206D01*
X33603Y71310D01*
X33632Y71413D01*
X33664Y71514D01*
X33701Y71614D01*
X33741Y71713D01*
X33784Y71811D01*
X33831Y71907D01*
X33882Y72001D01*
X33936Y72093D01*
X33993Y72183D01*
X34053Y72271D01*
X34117Y72356D01*
X34184Y72439D01*
X34254Y72520D01*
X34326Y72598D01*
X34402Y72674D01*
X34480Y72746D01*
X34561Y72816D01*
X34644Y72883D01*
X34729Y72947D01*
X34817Y73007D01*
X34907Y73064D01*
X34999Y73118D01*
X35093Y73169D01*
X35189Y73216D01*
X35287Y73259D01*
X35386Y73299D01*
X35486Y73336D01*
X35587Y73368D01*
X35690Y73397D01*
X35794Y73422D01*
X35898Y73443D01*
X36004Y73461D01*
X36110Y73474D01*
X36216Y73484D01*
X36322Y73490D01*
X36429Y73492D01*
X33508Y70571D02*
X33510Y70450D01*
X33516Y70329D01*
X33526Y70209D01*
X33539Y70088D01*
X33557Y69969D01*
X33578Y69849D01*
X33603Y69731D01*
X33632Y69614D01*
X33665Y69497D01*
X33701Y69382D01*
X33742Y69268D01*
X33785Y69155D01*
X33833Y69043D01*
X33884Y68934D01*
X33939Y68826D01*
X33997Y68719D01*
X34058Y68615D01*
X34123Y68513D01*
X34191Y68413D01*
X34262Y68315D01*
X34336Y68219D01*
X34413Y68126D01*
X34494Y68036D01*
X34577Y67948D01*
X34663Y67863D01*
X34752Y67780D01*
X34843Y67701D01*
X34937Y67624D01*
X35033Y67551D01*
X35131Y67481D01*
X35232Y67414D01*
X35335Y67350D01*
X35440Y67290D01*
X35547Y67232D01*
X35655Y67179D01*
X35765Y67129D01*
X35877Y67083D01*
X35990Y67040D01*
X36105Y67001D01*
X38701Y72518D02*
X38623Y72597D01*
X38543Y72673D01*
X38460Y72746D01*
X38374Y72816D01*
X38287Y72883D01*
X38196Y72947D01*
X38104Y73007D01*
X38010Y73065D01*
X37913Y73119D01*
X37815Y73169D01*
X37715Y73216D01*
X37614Y73260D01*
X37511Y73300D01*
X37406Y73336D01*
X37301Y73368D01*
X37194Y73397D01*
X37087Y73422D01*
X36978Y73444D01*
X36869Y73461D01*
X36760Y73475D01*
X36650Y73484D01*
X36539Y73490D01*
X36429Y73492D01*
X38701Y72518D02*
X45192Y67001D01*
X45192Y73492D01*
M02*
