# Supplementary material for: Synchronising an IMX219 image sensor and AS7265x spectral sensor to make a novel low-cost spectral camera
Source: HardwareX. 2024 Aug 23;19:e00573. doi: 10.1016/j.ohx.2024.e00573 (PMC11402322; doi:10.1016/j.ohx.2024.e00573)
Supplement: Supplementary Data 1 [file mmc1.zip › soldermask_top.gbr]

G04 EAGLE Gerber RS-274X export*
G75*
%MOMM*%
%FSLAX34Y34*%
%LPD*%
%INSoldermask Top*%
%IPPOS*%
%AMOC8*
5,1,8,0,0,1.08239X$1,22.5*%
G01*
%ADD10C,3.403200*%
%ADD11C,2.203200*%
%ADD12R,0.920000X1.540000*%
%ADD13R,2.743200X1.473200*%


D10*
X0Y63000D03*
D11*
X-46000Y0D03*
X46000Y0D03*
D10*
X0Y-63000D03*
D12*
X-5900Y0D03*
X5900Y0D03*
D13*
X-25000Y-95000D03*
X-25000Y95000D03*
X25000Y-95000D03*
X25000Y95000D03*
M02*
